# Supplementary material for: ﻿Four new earthworm species of the genera Amynthas and Metaphire (Oligochaeta, Megascolecidae) from Hunan and Anhui provinces, China
Source: Zookeys. 2024 Aug 26;1210:247–71. doi: 10.3897/zookeys.1210.125963 (PMC11369497; doi:10.3897/zookeys.1210.125963)
Supplement: XML Treatment for Amynthas xiangtanensis [file zookeys.1210.125963-treatment1.xml]

<!DOCTYPE tp:taxon-treatment
  PUBLIC "-//TaxonX//DTD Taxonomic Treatment Publishing DTD v0 20100105//EN" "tax-treatment-NSO.dtd">
<tp:taxon-treatment xmlns:tp="http://www.plazi.org/taxpub"><tp:treatment-meta><kwd-group><label>Taxon classification</label><kwd>
                <named-content content-type="kingdom">Animalia</named-content>
              </kwd><kwd>
                <named-content content-type="subclass">Oligochaeta</named-content>
              </kwd><kwd>
                <named-content content-type="family">Megascolecidae</named-content>
              </kwd></kwd-group><mixed-citation publication-type="journal"><person-group><name><surname>Jin</surname><given-names>Qing</given-names></name><name><surname>Li</surname><given-names>Jiali</given-names></name><name><surname>Jiang</surname><given-names>Jibao</given-names></name><name><surname>Qiu</surname><given-names>Jiangping</given-names></name></person-group><article-title>﻿Four new earthworm species of the genera <italic><tp:taxon-name><tp:taxon-name-part taxon-name-part-type="genus" reg="Amynthas">Amynthas</tp:taxon-name-part></tp:taxon-name></italic> and <italic><tp:taxon-name><tp:taxon-name-part taxon-name-part-type="genus" reg="Metaphire">Metaphire</tp:taxon-name-part></tp:taxon-name></italic> (<tp:taxon-name><tp:taxon-name-part taxon-name-part-type="subclass">Oligochaeta</tp:taxon-name-part></tp:taxon-name>, <tp:taxon-name><tp:taxon-name-part taxon-name-part-type="family">Megascolecidae</tp:taxon-name-part></tp:taxon-name>) from Hunan and Anhui provinces, China</article-title><source>Zookeys</source><day>26</day><month>08</month><year>2024</year><volume>1210</volume><fpage>247</fpage><lpage>271</lpage><pub-id pub-id-type="doi">10.3897/zookeys.1210.125963</pub-id></mixed-citation></tp:treatment-meta><tp:nomenclature><label>﻿</label><tp:taxon-name>
              <object-id xmlns:xlink="http://www.w3.org/1999/xlink" content-type="arpha" xlink:type="simple">535BD2BD-982E-50CC-8BE7-D696AADC90C1</object-id>
              <tp:taxon-name-part taxon-name-part-type="genus" reg="Amynthas">Amynthas</tp:taxon-name-part>
              <tp:taxon-name-part taxon-name-part-type="species" reg="xiangtanensis">xiangtanensis</tp:taxon-name-part>
              <object-id xmlns:xlink="http://www.w3.org/1999/xlink" content-type="zoobank" xlink:type="simple">https://zoobank.org/63FF5853-828D-40A1-A933-8A108DEF9196</object-id>
            </tp:taxon-name><tp:taxon-authority>Qiu &amp; Jin</tp:taxon-authority><tp:taxon-status xmlns:xlink="http://www.w3.org/1999/xlink" xlink:type="simple">sp. nov.</tp:taxon-status><xref ref-type="fig" rid="F2">Fig. 2</xref></tp:nomenclature><tp:treatment-sec sec-type="material" id="SECID0EY1AE"><title>Material examined.</title><p><bold><italic>Holotype</italic>.</bold> • 1 clitellate (P1CJHUSH190510083 N1-05A), China, Hunan Province, Xiangtan City (<named-content xmlns:xlink="http://www.w3.org/1999/xlink" content-type="dwc:verbatimCoordinates" xlink:type="simple"><named-content content-type="geo-json" specific-use="{&#34;type&#34;:&#34;Point&#34;,&#34;coordinates&#34;:[112.816160,27.983120]}" id="NCID0EG2AE" xlink:type="simple">27.98312°N, 112.81616°E</named-content></named-content>), 47 m elevation, brownish yellow soil under shrub in farmland, 10 May 2019, JB Jiang, JL Li and BY Yin. <bold><italic>Paratypes</italic>.</bold> 10 clitellates in total • 2 clitellates (P1CJHUSH190510083 N1-05B), China, Hunan Province, Xiangtan City (<named-content xmlns:xlink="http://www.w3.org/1999/xlink" content-type="dwc:verbatimCoordinates" xlink:type="simple"><named-content content-type="geo-json" specific-use="{&#34;type&#34;:&#34;Point&#34;,&#34;coordinates&#34;:[112.816160,27.983120]}" id="NCID0ES2AE" xlink:type="simple">27.98312°N, 112.81616°E</named-content></named-content>), 47 m elevation, brownish yellow soil under shrub in farmland, 10 May 2019, JB Jiang, JL Li and BY Yin • 2 clitellates (P1CJHUSH190519808 N5-02), China, Hunan Province, Yongzhou City (<named-content xmlns:xlink="http://www.w3.org/1999/xlink" content-type="dwc:verbatimCoordinates" xlink:type="simple"><named-content content-type="geo-json" specific-use="{&#34;type&#34;:&#34;Point&#34;,&#34;coordinates&#34;:[112.273310,25.835660]}" id="NCID0E12AE" xlink:type="simple">25.83566°N, 112.27331°E</named-content></named-content>), 163 m elevation, brown soil under weeds in field, 19 May 2019, JB Jiang, JL Li and Y Wang • 2 clitellates (P1CJHUSH190526781 N5-01), China, Hunan Province, Liling City (<named-content xmlns:xlink="http://www.w3.org/1999/xlink" content-type="dwc:verbatimCoordinates" xlink:type="simple"><named-content content-type="geo-json" specific-use="{&#34;type&#34;:&#34;Point&#34;,&#34;coordinates&#34;:[113.548370,27.546710]}" id="NCID0EC3AE" xlink:type="simple">27.54671°N, 113.54837°E</named-content></named-content>), 74 m elevation, brown soil under weeds in farmland, 26 May 2019, JB Jiang, JL Li and Y Wang • 2 clitellates (P1CJHUSH190514791 N13-01), China, Hunan Province, Yueyang City (<named-content xmlns:xlink="http://www.w3.org/1999/xlink" content-type="dwc:verbatimCoordinates" xlink:type="simple"><named-content content-type="geo-json" specific-use="{&#34;type&#34;:&#34;Point&#34;,&#34;coordinates&#34;:[113.230380,29.070350]}" id="NCID0EK3AE" xlink:type="simple">29.07035°N, 113.23038°E</named-content></named-content>), 57 m elevation, yellow soil under vegetable field in farmland, 14 May 2019, Y Dong, YF Qin and YZ Wu • 2 clitellates (AH201612-02), China, Anhui Province, Huangshan City (<named-content xmlns:xlink="http://www.w3.org/1999/xlink" content-type="dwc:verbatimCoordinates" xlink:type="simple"><named-content content-type="geo-json" specific-use="{&#34;type&#34;:&#34;Point&#34;,&#34;coordinates&#34;:[117.870330,30.585310]}" id="NCID0ES3AE" xlink:type="simple">30.58531°N, 117.87033°E</named-content></named-content>), 506 m elevation, brown soil under vegetable field in farmland, 8 May 2016, JB Jiang, J Sun, Y Dong and Y Zheng.</p></tp:treatment-sec><tp:treatment-sec sec-type="diagnosis" id="SECID0EX3AE"><title>Diagnosis.</title><p>Size medium to large. Spermathecal pores in 5/6–8/9, separated by 1/3 of body circumference. Male pores in XVIII, separated by 1/3 of body circumference, each on the top of a slightly raised, circular porophore. Spermathecae four pairs in VI–IX, ampulla heart-shaped, duct thick and ~ 1/4 of ampulla. Diverticulum is ~ 2/3 of main pouch (duct and ampulla together), terminal 1/2 dilated into rod-shaped seminal chamber. Intestinal caeca are simple. Prostate glands are well developed.</p></tp:treatment-sec><tp:treatment-sec sec-type="description" id="SECID0E33AE"><title>External characters.</title><p>Yellowish brown dorsal pigmentation, pale yellowish brown ventral pigmentation. Dimensions 110–184 mm by 5.0–7.0 mm at clitellum, segments 111–133. Annulus present on VIII–XIII. The dorsal midline is clearly visible and purplish brown. First dorsal pore of all examined individuals in 9/10. Prostomium 1/2 epilobous. Clitellum annular, taupe, in XIV– XVI, swollen, setae invisible externally, but dorsal pores visible on clitellum. Setae numbering 16–28 at III, 26–32 at V, 40–46 at VIII, 46–54 at XX, 54–58 at XXV; 14–16 between male pores; 8–12 (V), 10–12 (VI), 12–14 (VII) and 14–17 (VIII) between spermathecal pores; setal formula, aa = 1.0–1.2ab, zz = 1.4–2.0zy. Male pores one pair in XVIII, separated by 1/3 of body circumference, each on the top of a slightly raised, circular porophore. A pair of oval medium-sized flat-topped papillae on XVIII, after the setae ring near male pores, the interval is ~ 1/4 of body circumference (Fig. <xref ref-type="fig" rid="F2">2A</xref>). Sometimes another pair of similar papillae present after male pores, the interval is ~ 1/3 of body circumference (specimen P1CJHUSH190519808 N5-02) (Fig. <xref ref-type="fig" rid="F2">2E</xref>); another pair similar papillae present on the ventrum of XVIII, but near to the ventral line (specimen P1CJHUSH190514791 N13-01) (Fig. <xref ref-type="fig" rid="F2">2F</xref>). Female pore single in XIV, oval, milky white. Spermathecal pores four pairs in 5/6–8/9, ventral, small eye-like, milky white porophore in center, separated by 1/3 of body circumference. A pair of oval medium-sized flat-topped papillae before the setae ring on the ventrum of IX, the interval of two papillae separated by ~ 1/9 of body circumference (Fig. <xref ref-type="fig" rid="F2">2A</xref>). Sometimes another pair of similar papillae present on the same position of VIII (specimen P1CJHUSH190526781 N5-01).</p><fig id="F2" position="float" orientation="portrait"><object-id xmlns:xlink="http://www.w3.org/1999/xlink" content-type="doi" xlink:type="simple">10.3897/zookeys.1210.125963.figure2</object-id><object-id xmlns:xlink="http://www.w3.org/1999/xlink" content-type="arpha" xlink:type="simple">2A0697A5-20F7-5A90-92C3-4A5889B764A3</object-id><label>Figure 2.</label><caption><p><italic><tp:taxon-name><tp:taxon-name-part taxon-name-part-type="genus" reg="Amynthas">A.</tp:taxon-name-part><tp:taxon-name-part taxon-name-part-type="species" reg="xiangtanensis">xiangtanensis</tp:taxon-name-part></tp:taxon-name></italic> sp. nov. <bold>A</bold> ventral view showing spermathecal pores, and male pores <bold>B</bold> prostate glands <bold>C</bold> intestinal caeca <bold>D</bold> spermathecae <bold>E</bold> male pores of paratypes (P1CJHUSH190519808 N5-02) <bold>F</bold> male pores of paratypes (P1CJHUSH190514791 N13-01). Abbreviations: sp, spermathecal pores; mp, male pores.</p></caption><graphic xmlns:xlink="http://www.w3.org/1999/xlink" xlink:href="zookeys-1210-247_article-125963__-g002.jpg" position="float" orientation="portrait" xlink:type="simple" id="oo_1121079.jpg"><uri content-type="original_file" xlink:type="simple">https://binary.pensoft.net/fig/1121079</uri></graphic></fig></tp:treatment-sec><tp:treatment-sec sec-type="description" id="SECID0EW5AE"><title>Internal characters.</title><p>Septa 5/6–7/8 thick and muscular, 10/11–12/13 slightly thickened, 8/9 and 9/10 absent. Gizzard long bucket-shaped, in IX–X. Intestine enlarged distinctly from XV. Intestinal caeca paired in XXVII, extending anteriorly to XXIII, simple, smooth on both sides or sometimes weakly constricted on ventral margin (Fig. <xref ref-type="fig" rid="F2">2C</xref>). Four esophageal hearts in X–XIII, the latter three are more developed than the first pair. Male sexual system holandric, testis sacs two pairs in X and XI, well developed, left and right lobes separated on the ventral side. Seminal vesicles two pairs in XI and XII, well developed, left and right lobes separated on the ventral side. Prostate glands well developed, inserting in XVIII and extending to XIV and XXI, coarsely lobate, prostatic duct U-shaped, slightly thicker at the distal part, a large lumpy accessory gland beside the prostatic duct (Fig. <xref ref-type="fig" rid="F2">2B</xref>). Spermathecae four pairs in VI–IX, ampulla heart-shaped, ~ 2.5–4.5 mm long in holotype; ampulla duct is thick and ~ 1/4 of ampulla. Diverticulum is ~ 2/3 of main pouch (duct and ampulla together), slender, terminal 1/2 dilated into rod-shaped seminal chamber. A pair of large lumpy accessory glands present on the ventrum of IX, corresponding to the position of papillae (Fig. <xref ref-type="fig" rid="F2">2D</xref>). Sometimes another pair of large lumpy accessory glands present on the ventrum of VIII, corresponding to the position of papillae.</p></tp:treatment-sec><tp:treatment-sec sec-type="etymology" id="SECID0EI6AE"><title>Etymology.</title><p>The species is named after its type locality.</p></tp:treatment-sec><tp:treatment-sec sec-type="remarks" id="SECID0EN6AE"><title>Remarks.</title><p><italic><tp:taxon-name><tp:taxon-name-part taxon-name-part-type="genus" reg="Amynthas">Amynthas</tp:taxon-name-part><tp:taxon-name-part taxon-name-part-type="species" reg="xiangtanensis">xiangtanensis</tp:taxon-name-part></tp:taxon-name></italic> sp. nov., with four pairs of spermathecal pores in 5/6–8/9, keys to the <italic><tp:taxon-name><tp:taxon-name-part taxon-name-part-type="genus" reg="Amynthas">Amynthas</tp:taxon-name-part><tp:taxon-name-part taxon-name-part-type="species" reg="corticis">corticis</tp:taxon-name-part></tp:taxon-name></italic> group (<xref ref-type="bibr" rid="B30">Sims and Easton 1972</xref>) which consists of 111 species (<xref ref-type="bibr" rid="B24">Nguyen et al. 2020a</xref>, <xref ref-type="bibr" rid="B25">2020b</xref>; <xref ref-type="bibr" rid="B35">Sun et al. 2021</xref>; <xref ref-type="bibr" rid="B20">Li et al. 2024</xref>); it is similar to <italic><tp:taxon-name><tp:taxon-name-part taxon-name-part-type="genus" reg="Amynthas">A.</tp:taxon-name-part><tp:taxon-name-part taxon-name-part-type="species" reg="taoyuanensis">taoyuanensis</tp:taxon-name-part></tp:taxon-name></italic> sp. nov. in setae number, spermathecal pores, male pores, and simple intestinal caeca (Table <xref ref-type="table" rid="T2">2</xref>). However, <italic><tp:taxon-name><tp:taxon-name-part taxon-name-part-type="genus" reg="Amynthas">A.</tp:taxon-name-part><tp:taxon-name-part taxon-name-part-type="species" reg="xiangtanensis">xiangtanensis</tp:taxon-name-part></tp:taxon-name></italic> sp. nov. (110–184*5.0–7.0, yellowish brown dorsum and pale yellowish brown ventrum) is easily distinguished from <italic><tp:taxon-name><tp:taxon-name-part taxon-name-part-type="genus" reg="Amynthas">A.</tp:taxon-name-part><tp:taxon-name-part taxon-name-part-type="species" reg="taoyuanensis">taoyuanensis</tp:taxon-name-part></tp:taxon-name></italic> sp. nov. (length 41–120*3.5–4.5, colorless) by its larger body size and pigmentation. In addition, the first dorsal pore of <italic><tp:taxon-name><tp:taxon-name-part taxon-name-part-type="genus" reg="Amynthas">A.</tp:taxon-name-part><tp:taxon-name-part taxon-name-part-type="species" reg="xiangtanensis">xiangtanensis</tp:taxon-name-part></tp:taxon-name></italic> sp. nov. is in 9/10, but 10/11 in <italic><tp:taxon-name><tp:taxon-name-part taxon-name-part-type="genus" reg="Amynthas">A.</tp:taxon-name-part><tp:taxon-name-part taxon-name-part-type="species" reg="taoyuanensis">taoyuanensis</tp:taxon-name-part></tp:taxon-name></italic> sp. nov.; clitellum in XIV–XVI of <italic><tp:taxon-name><tp:taxon-name-part taxon-name-part-type="genus" reg="Amynthas">A.</tp:taxon-name-part><tp:taxon-name-part taxon-name-part-type="species" reg="xiangtanensis">xiangtanensis</tp:taxon-name-part></tp:taxon-name></italic> sp. nov., while XIV–2/3XVI in <italic><tp:taxon-name><tp:taxon-name-part taxon-name-part-type="genus" reg="Amynthas">A.</tp:taxon-name-part><tp:taxon-name-part taxon-name-part-type="species" reg="taoyuanensis">taoyuanensis</tp:taxon-name-part></tp:taxon-name></italic> sp. nov.; paired papillae before setae in VIII or IX in <italic><tp:taxon-name><tp:taxon-name-part taxon-name-part-type="genus" reg="Amynthas">A.</tp:taxon-name-part><tp:taxon-name-part taxon-name-part-type="species" reg="xiangtanensis">xiangtanensis</tp:taxon-name-part></tp:taxon-name></italic> sp. nov., but paired papillae after setae in VI, VII or VIII in <italic><tp:taxon-name><tp:taxon-name-part taxon-name-part-type="genus" reg="Amynthas">A.</tp:taxon-name-part><tp:taxon-name-part taxon-name-part-type="species" reg="taoyuanensis">taoyuanensis</tp:taxon-name-part></tp:taxon-name></italic> sp. nov.; two or more papillae near male pore of <italic><tp:taxon-name><tp:taxon-name-part taxon-name-part-type="genus" reg="Amynthas">A.</tp:taxon-name-part><tp:taxon-name-part taxon-name-part-type="species" reg="xiangtanensis">xiangtanensis</tp:taxon-name-part></tp:taxon-name></italic> sp. nov., whereas two pairs or more in XVI, XVII, XVIII or XIX of <italic><tp:taxon-name><tp:taxon-name-part taxon-name-part-type="genus" reg="Amynthas">A.</tp:taxon-name-part><tp:taxon-name-part taxon-name-part-type="species" reg="taoyuanensis">taoyuanensis</tp:taxon-name-part></tp:taxon-name></italic> sp. nov.; prostate gland well developed in <italic><tp:taxon-name><tp:taxon-name-part taxon-name-part-type="genus" reg="Amynthas">A.</tp:taxon-name-part><tp:taxon-name-part taxon-name-part-type="species" reg="xiangtanensis">xiangtanensis</tp:taxon-name-part></tp:taxon-name></italic> sp. nov., nevertheless prostate glands degenerated in <italic><tp:taxon-name><tp:taxon-name-part taxon-name-part-type="genus" reg="Amynthas">A.</tp:taxon-name-part><tp:taxon-name-part taxon-name-part-type="species" reg="taoyuanensis">taoyuanensis</tp:taxon-name-part></tp:taxon-name></italic> sp. nov.; spermathecae of <italic><tp:taxon-name><tp:taxon-name-part taxon-name-part-type="genus" reg="Amynthas">A.</tp:taxon-name-part><tp:taxon-name-part taxon-name-part-type="species" reg="xiangtanensis">xiangtanensis</tp:taxon-name-part></tp:taxon-name></italic> sp. nov. (~ 2.5–4.5 mm long, ampulla heart-shaped, duct ~ 1/4 of ampulla) are different from <italic><tp:taxon-name><tp:taxon-name-part taxon-name-part-type="genus" reg="Amynthas">A.</tp:taxon-name-part><tp:taxon-name-part taxon-name-part-type="species" reg="taoyuanensis">taoyuanensis</tp:taxon-name-part></tp:taxon-name></italic> sp. nov. (~ 0.6–1.8 mm long, ampulla oval-shaped, duct is thick and ~ 1/2 of ampulla) by size and shape; diverticulum terminal 1/2 dilated into rod-shaped seminal chamber in <italic><tp:taxon-name><tp:taxon-name-part taxon-name-part-type="genus" reg="Amynthas">A.</tp:taxon-name-part><tp:taxon-name-part taxon-name-part-type="species" reg="xiangtanensis">xiangtanensis</tp:taxon-name-part></tp:taxon-name></italic> sp. nov., but terminal 3/4 dilated into bag-shaped seminal chamber in <italic><tp:taxon-name><tp:taxon-name-part taxon-name-part-type="genus" reg="Amynthas">A.</tp:taxon-name-part><tp:taxon-name-part taxon-name-part-type="species" reg="taoyuanensis">taoyuanensis</tp:taxon-name-part></tp:taxon-name></italic> sp. nov.</p><table-wrap id="T2" position="float" orientation="portrait"><label>Table 2.</label><caption><p>A comparison of characters of <italic><tp:taxon-name><tp:taxon-name-part taxon-name-part-type="genus" reg="Amynthas">A.</tp:taxon-name-part><tp:taxon-name-part taxon-name-part-type="species" reg="xiangtanensis">xiangtanensis</tp:taxon-name-part></tp:taxon-name></italic> sp. nov., <italic><tp:taxon-name><tp:taxon-name-part taxon-name-part-type="genus" reg="Amynthas">A.</tp:taxon-name-part><tp:taxon-name-part taxon-name-part-type="species" reg="taoyuanensis">taoyuanensis</tp:taxon-name-part></tp:taxon-name></italic> sp. nov., and similar species of the <italic><tp:taxon-name><tp:taxon-name-part taxon-name-part-type="genus" reg="Amynthas">Amynthas</tp:taxon-name-part><tp:taxon-name-part taxon-name-part-type="species" reg="corticis">corticis</tp:taxon-name-part></tp:taxon-name></italic> group. Abbreviations: sp, spermathecal pores, mp, male pores.</p></caption><table id="TID0EB4BG" rules="all"><tbody><tr><th rowspan="1" colspan="1">Character</th><th rowspan="1" colspan="1">
                      <italic>
                        <tp:taxon-name><tp:taxon-name-part taxon-name-part-type="genus" reg="Amynthas">A.</tp:taxon-name-part><tp:taxon-name-part taxon-name-part-type="species" reg="xiangtanensis">xiangtanensis</tp:taxon-name-part></tp:taxon-name>
                      </italic>
                    </th><th rowspan="1" colspan="1">
                      <italic>
                        <tp:taxon-name><tp:taxon-name-part taxon-name-part-type="genus" reg="Amynthas">A.</tp:taxon-name-part><tp:taxon-name-part taxon-name-part-type="species" reg="taoyuanensis">taoyuanensis</tp:taxon-name-part></tp:taxon-name>
                      </italic>
                    </th><th rowspan="1" colspan="1">
                      <italic>
                        <tp:taxon-name><tp:taxon-name-part taxon-name-part-type="genus" reg="Amynthas">A.</tp:taxon-name-part><tp:taxon-name-part taxon-name-part-type="species" reg="corticis">corticis</tp:taxon-name-part></tp:taxon-name>
                      </italic>
                    </th><th rowspan="1" colspan="1">
                      <italic>
                        <tp:taxon-name><tp:taxon-name-part taxon-name-part-type="genus" reg="Amynthas">A.</tp:taxon-name-part><tp:taxon-name-part taxon-name-part-type="species" reg="maximus">maximus</tp:taxon-name-part></tp:taxon-name>
                      </italic>
                    </th><th rowspan="1" colspan="1">
                      <italic>
                        <tp:taxon-name><tp:taxon-name-part taxon-name-part-type="genus" reg="Amynthas">A.</tp:taxon-name-part><tp:taxon-name-part taxon-name-part-type="species" reg="tortuosus">tortuosus</tp:taxon-name-part></tp:taxon-name>
                      </italic>
                    </th><th rowspan="1" colspan="1">
                      <italic>
                        <tp:taxon-name><tp:taxon-name-part taxon-name-part-type="genus" reg="Amynthas">A.</tp:taxon-name-part><tp:taxon-name-part taxon-name-part-type="species" reg="stricosus">stricosus</tp:taxon-name-part></tp:taxon-name>
                      </italic>
                    </th><th rowspan="1" colspan="1">
                      <italic>
                        <tp:taxon-name><tp:taxon-name-part taxon-name-part-type="genus" reg="Amynthas">A.</tp:taxon-name-part><tp:taxon-name-part taxon-name-part-type="species" reg="homosetus">homosetus</tp:taxon-name-part></tp:taxon-name>
                      </italic>
                    </th><th rowspan="1" colspan="1">
                      <italic>
                        <tp:taxon-name><tp:taxon-name-part taxon-name-part-type="genus" reg="Amynthas">A.</tp:taxon-name-part><tp:taxon-name-part taxon-name-part-type="species" reg="genitalis">genitalis</tp:taxon-name-part></tp:taxon-name>
                      </italic>
                    </th><th rowspan="1" colspan="1">
                      <italic>
                        <tp:taxon-name><tp:taxon-name-part taxon-name-part-type="genus" reg="Amynthas">A.</tp:taxon-name-part><tp:taxon-name-part taxon-name-part-type="species" reg="recavus">recavus</tp:taxon-name-part></tp:taxon-name>
                      </italic>
                    </th></tr><tr><td rowspan="1" colspan="1">Body size (mm)</td><td rowspan="1" colspan="1">110–184*5.0–7.0</td><td rowspan="1" colspan="1">41–120*3.5–4.5</td><td rowspan="1" colspan="1">45–170*3.0–6.0</td><td rowspan="1" colspan="1">145–170*5.8–6.2</td><td rowspan="1" colspan="1">55–86*2.5–2.8</td><td rowspan="1" colspan="1">72–97*2–2.8</td><td rowspan="1" colspan="1">116*5.2</td><td rowspan="1" colspan="1">83–97*2.3–2.5</td><td rowspan="1" colspan="1">58-64*2.1–2.3</td></tr><tr><td rowspan="1" colspan="1">Pigment dorsum</td><td rowspan="1" colspan="1">Yellowish brown</td><td rowspan="1" colspan="1">None</td><td rowspan="1" colspan="1">Greenish brown</td><td rowspan="1" colspan="1">Pale purple-brown to brown</td><td rowspan="1" colspan="1">Purple-brown to pale purple-brown</td><td rowspan="1" colspan="1">None</td><td rowspan="1" colspan="1">Dark chocolate to grey</td><td rowspan="1" colspan="1">None</td><td rowspan="1" colspan="1">Pink to pale brown</td></tr><tr><td rowspan="1" colspan="1">Pigment ventrum</td><td rowspan="1" colspan="1">Pale yellowish brown</td><td rowspan="1" colspan="1">None</td><td rowspan="1" colspan="1">None</td><td rowspan="1" colspan="1">None to yellowish</td><td rowspan="1" colspan="1">Pale purple-brown to None</td><td rowspan="1" colspan="1">None</td><td rowspan="1" colspan="1">Grey</td><td rowspan="1" colspan="1">None</td><td rowspan="1" colspan="1">None</td></tr><tr><td rowspan="1" colspan="1">First dorsal pore</td><td rowspan="1" colspan="1">9/10</td><td rowspan="1" colspan="1">10/11</td><td rowspan="1" colspan="1">11/12</td><td rowspan="1" colspan="1">13/14</td><td rowspan="1" colspan="1">13/14</td><td rowspan="1" colspan="1">11/12 or 12/13</td><td rowspan="1" colspan="1">12/13</td><td rowspan="1" colspan="1">12/13</td><td rowspan="1" colspan="1">12/13</td></tr><tr><td rowspan="1" colspan="1">Clitellum</td><td rowspan="1" colspan="1">XIV–XVI</td><td rowspan="1" colspan="1">XIV– 2/3XVI</td><td rowspan="1" colspan="1">XIV–XVI</td><td rowspan="1" colspan="1">2/5XIV–XVI</td><td rowspan="1" colspan="1">XIV–XVI</td><td rowspan="1" colspan="1">XIV–XVI</td><td rowspan="1" colspan="1">XIV–XVI</td><td rowspan="1" colspan="1">XIV–XVI</td><td rowspan="1" colspan="1">XIV–XVI</td></tr><tr><td rowspan="1" colspan="1">Setae numbering</td><td rowspan="1" colspan="1">16–28/III, 40–46/VIII, 46–54/XX</td><td rowspan="1" colspan="1">32–42/III, 44–50/VIII, 50–58/XX</td><td rowspan="1" colspan="1">36–40/VII, 40–46/XXV</td><td rowspan="1" colspan="1">33–38/III, 29–33/VIII, 18–22/XX</td><td rowspan="1" colspan="1">24–26/III, 34–36/VIII, 32–36/XX</td><td rowspan="1" colspan="1">30–54/III, 62–72/VIII, 40–70/XX</td><td rowspan="1" colspan="1">44/VIII</td><td rowspan="1" colspan="1">30–36/III, 32–36/VIII, 38–46/XX</td><td rowspan="1" colspan="1">21–22/III, 34–36/VIII, 34–36/XX</td></tr><tr><td rowspan="1" colspan="1">Setae number between sp</td><td rowspan="1" colspan="1">14–17 (VIII)</td><td rowspan="1" colspan="1">19–22 (VIII)</td><td rowspan="1" colspan="1">12 (VIII)</td><td rowspan="1" colspan="1">18–22 (VIII)</td><td rowspan="1" colspan="1">12–13 (VIII)</td><td rowspan="1" colspan="1">23–29 (VIII)</td><td rowspan="1" colspan="1">-</td><td rowspan="1" colspan="1">8–11 (VIII)</td><td rowspan="1" colspan="1">12 (VIII)</td></tr><tr><td rowspan="1" colspan="1">Setae number between mp</td><td rowspan="1" colspan="1">14–16 (XVIII)</td><td rowspan="1" colspan="1">13–14 (XVIII)</td><td rowspan="1" colspan="1">10–14 (XVIII)</td><td rowspan="1" colspan="1">9–13 (XVIII)</td><td rowspan="1" colspan="1">8–9 (XVIII)</td><td rowspan="1" colspan="1">10–12 (XVIII)</td><td rowspan="1" colspan="1">9(XVIII)</td><td rowspan="1" colspan="1">11–12 (XVIII)</td><td rowspan="1" colspan="1">9–10 (XVIII)</td></tr><tr><td rowspan="1" colspan="1">Ventral distance of sp</td><td rowspan="1" colspan="1">1/3C</td><td rowspan="1" colspan="1">1/3C</td><td rowspan="1" colspan="1">1/3C</td><td rowspan="1" colspan="1">1/3C</td><td rowspan="1" colspan="1">1/4C</td><td rowspan="1" colspan="1">2/5C</td><td rowspan="1" colspan="1">1/4C</td><td rowspan="1" colspan="1">1/3C</td><td rowspan="1" colspan="1">2/5C</td></tr><tr><td rowspan="1" colspan="1">Papillae within sp region</td><td rowspan="1" colspan="1">Paired before setae in VIII or IX</td><td rowspan="1" colspan="1">Paired after setae in VI, VII or VIII</td><td rowspan="1" colspan="1">Paired before or after setae near sp</td><td rowspan="1" colspan="1">Two pairs after setae in VII and VIII</td><td rowspan="1" colspan="1">Four pairs after setae in VI–IX</td><td rowspan="1" colspan="1">None</td><td rowspan="1" colspan="1">Invisible</td><td rowspan="1" colspan="1">None</td><td rowspan="1" colspan="1">None</td></tr><tr><td rowspan="1" colspan="1">Papillae within mp region</td><td rowspan="1" colspan="1">Two or more near male pore</td><td rowspan="1" colspan="1">Two paired or more in XVI, XVII, XVIII, or XIX</td><td rowspan="1" colspan="1">One or more papillae near male pore</td><td rowspan="1" colspan="1">Paired before setae medial of male pore</td><td rowspan="1" colspan="1">Paired medial of male pore</td><td rowspan="1" colspan="1">Single or paired in XVII, XIX, and XX</td><td rowspan="1" colspan="1">Invisible</td><td rowspan="1" colspan="1">4 paired in XVII, XVIII and XIX</td><td rowspan="1" colspan="1">Paired in XVII, 3 papillae in XIX</td></tr><tr><td rowspan="1" colspan="1">Prostate glands</td><td rowspan="1" colspan="1">Well developed with accessory gland</td><td rowspan="1" colspan="1">Degenerated with accessory glands</td><td rowspan="1" colspan="1">Developed</td><td rowspan="1" colspan="1">Underdeveloped</td><td rowspan="1" colspan="1">Developed</td><td rowspan="1" colspan="1">Developed,</td><td rowspan="1" colspan="1">Developed</td><td rowspan="1" colspan="1">Developed</td><td rowspan="1" colspan="1">Developed</td></tr><tr><td rowspan="1" colspan="1">Diverticulum</td><td rowspan="1" colspan="1">2/3 of main pouch, terminal 1/2 dilated into rod-shaped seminal chamber</td><td rowspan="1" colspan="1">2/3 of main pouch, terminal 2/3 dilated into bag-shaped seminal chamber</td><td rowspan="1" colspan="1">Shorter than main pouch and terminal dilated into round or elongate oval seminal chamber</td><td rowspan="1" colspan="1">Shorter, lightly twist in middle, terminal 2/5, dilated into rod-shaped seminal chamber</td><td rowspan="1" colspan="1">Shorter, terminal 4/5 dilated into S-shaped twisted seminal chamber</td><td rowspan="1" colspan="1">As long as main pouch, slender, terminal 2/5 dilated into a band shaped chamber</td><td rowspan="1" colspan="1">Shorter, terminal dilated into rod-shaped seminal chamber</td><td rowspan="1" colspan="1">Longer than main pouch, terminal 0.29 dilated into rod-shaped seminal chamber</td><td rowspan="1" colspan="1">~ 3/5 of main pouch, terminal 1/4 dilated into ovoid-shaped seminal chamber</td></tr><tr><td rowspan="1" colspan="1">Accessory glands</td><td rowspan="1" colspan="1">Paired on VIII or IX</td><td rowspan="1" colspan="1">Two paired on VII or VIII</td><td rowspan="1" colspan="1">Bound down to parietes or retained within body wall</td><td rowspan="1" colspan="1">One or two on VI, VII, VIII, and IX</td><td rowspan="1" colspan="1">One near the each spermatheca</td><td rowspan="1" colspan="1">None</td><td rowspan="1" colspan="1">Invisible</td><td rowspan="1" colspan="1">None</td><td rowspan="1" colspan="1">None</td></tr></tbody></table></table-wrap><p>The new species is also fairly close to <italic><tp:taxon-name><tp:taxon-name-part taxon-name-part-type="genus" reg="Amynthas">Amynthas</tp:taxon-name-part><tp:taxon-name-part taxon-name-part-type="species" reg="corticis">corticis</tp:taxon-name-part></tp:taxon-name></italic> (Kinberg, 1867) by having medium to large size, spermathecal pores location and simple intestinal caeca (Table <xref ref-type="table" rid="T2">2</xref>). However, the new species differs from <italic><tp:taxon-name><tp:taxon-name-part taxon-name-part-type="genus" reg="Amynthas">A.</tp:taxon-name-part><tp:taxon-name-part taxon-name-part-type="species" reg="corticis">corticis</tp:taxon-name-part></tp:taxon-name></italic> in pigmentation (yellowish brown dorsum and pale yellowish brown ventrum), first dorsal pore in 9/10, paired papillae within spermathecal pore region before setae in VIII or IX, male pores middle and round by 1/3C, two or more papillae near male pore, prostate glands in XIV–XXI with a large lumpy accessory gland, ampulla heart-shaped, diverticulum terminal 1/2 dilated into rod-shaped seminal chamber, paired large lumpy accessory glands on VIII or IX. Whereas <italic><tp:taxon-name><tp:taxon-name-part taxon-name-part-type="genus" reg="Amynthas">A.</tp:taxon-name-part><tp:taxon-name-part taxon-name-part-type="species" reg="corticis">corticis</tp:taxon-name-part></tp:taxon-name></italic> has a greenish brown dorsum and an unpigmented ventrum, first dorsal pore in 11/12, paired papilla before or after setae in some or all near spermathecal pores, male pores small and circular to transverse elliptical disc by 1/4C–1/3C, one or more papillae near male pore, prostate glands in XVII–XX without accessory glands, ampulla ovoid, diverticulum straight stalked, terminally dilated into a blunt ovoid seminal chamber, accessory glands stalked, coelomic, bound down to the parietes or retained within body wall.</p><p>Another similar species with four pairs of spermathecal pores in 5/6–8/9 is <italic><tp:taxon-name><tp:taxon-name-part taxon-name-part-type="genus" reg="Amynthas">Amynthas</tp:taxon-name-part><tp:taxon-name-part taxon-name-part-type="species" reg="maximus">maximus</tp:taxon-name-part></tp:taxon-name></italic> Qiu &amp; Dong, 2019. The two species share some similarities, such as body size, pigmentation, spermathecal pores, simple intestinal caeca (Table <xref ref-type="table" rid="T2">2</xref>). However, <italic><tp:taxon-name><tp:taxon-name-part taxon-name-part-type="genus" reg="Amynthas">A.</tp:taxon-name-part><tp:taxon-name-part taxon-name-part-type="species" reg="xiangtanensis">xiangtanensis</tp:taxon-name-part></tp:taxon-name></italic> sp. nov. has first dorsal pore in 9/10, clitellum XIV–XVI, spermathecal pores, paired papillae before setae in VIII or IX, male pores without ridges, separated by 1/3 of body circumference, two or more papillae near male pore, prostate glands in XIV–XXI with a large lumpy accessory gland, spermathecae larger, ampulla heart-shaped, duct ~ 1/4 of ampulla, diverticulum terminal 1/2 dilated into rod-shaped seminal chamber, paired large lumpy accessory glands on VIII or IX. While <italic><tp:taxon-name><tp:taxon-name-part taxon-name-part-type="genus" reg="Amynthas">A.</tp:taxon-name-part><tp:taxon-name-part taxon-name-part-type="species" reg="maximus">maximus</tp:taxon-name-part></tp:taxon-name></italic> has first dorsal pore in 13/14, clitellum in 2/5XIV–XVI, fewer setae at VIII and XX, two pairs papillae after setae in VII and VIII, male pores surrounded by 3–4 circular ridges, separated by 2/5 of body circumference, paired papillae before setae medial of male pore, prostate glands in XVII–XIX with accessory glands invisible, spermathecae smaller, ampulla elongate-oval, duct 3/5 of ampulla, diverticulum terminal 2/5 dilated into a swollen, club-shaped seminal chamber, one or two stalked accessory glands on VI, VII, VIII and IX.</p><p>Regarding the pigmentation, clitellum, the position of spermathecal and male pores, simple intestinal caeca, and characteristics of the spermathecae, the new species is similar to <italic><tp:taxon-name><tp:taxon-name-part taxon-name-part-type="genus" reg="Amynthas">Amynthas</tp:taxon-name-part><tp:taxon-name-part taxon-name-part-type="species" reg="tortuosus">tortuosus</tp:taxon-name-part></tp:taxon-name></italic> Qiu &amp; Dong, 2019. However, the two species are distinguished by body size, the position of the first dorsal pore, setae number, the number and position of papillae within the spermathecal pore and male pore region, the characteristics and ventral distance of male pores, the position of prostate glands and the existence or nonexistence of accessory glands, and the characteristics of the diverticulum and accessory glands (Table <xref ref-type="table" rid="T2">2</xref>).</p><p>In addition, the new species is somewhat similar to <italic><tp:taxon-name><tp:taxon-name-part taxon-name-part-type="genus" reg="Amynthas">Amynthas</tp:taxon-name-part><tp:taxon-name-part taxon-name-part-type="species" reg="stricosus">stricosus</tp:taxon-name-part></tp:taxon-name></italic> Qiu &amp; Sun, 2012 in the clitellum, the position of spermathecal and male pores, the ventral distance of male pores, and the simple intestinal caeca. Nevertheless, the two species are different in body size, pigmentation, the position of the first dorsal pore, setae number, the ventral distance of spermathecal pores and the existence or nonexistence of papillae, the characteristics of male pores, the number and position of papillae within the male pore region, the position of prostate glands and the existence or nonexistence of accessory glands, the characteristics of spermathecae, diverticulum and existence or nonexistence of accessory glands (Table <xref ref-type="table" rid="T2">2</xref>).</p></tp:treatment-sec><ref-list><ref id="B30"><mixed-citation xmlns:xlink="http://www.w3.org/1999/xlink" xlink:type="simple"><person-group><name name-style="western"><surname>Sims</surname><given-names>RW</given-names></name><name name-style="western"><surname>Easton</surname><given-names>EG</given-names></name></person-group> (<year>1972</year>) <article-title>A numerical revision of the earthworm genus <italic><tp:taxon-name><tp:taxon-name-part taxon-name-part-type="genus">Pheretima</tp:taxon-name-part></tp:taxon-name></italic> auct (<tp:taxon-name><tp:taxon-name-part taxon-name-part-type="family">Megascolecidae</tp:taxon-name-part></tp:taxon-name>: <tp:taxon-name><tp:taxon-name-part taxon-name-part-type="subclass">Oligochaeta</tp:taxon-name-part></tp:taxon-name>) with the recognition of new genera and an appendix on the earthworms collected by the Royal Society North Borneo Expedition. Biological Journal of the Linnean Society.</article-title><source>Linnean Society of London</source><volume>4</volume>(<issue>3</issue>): <fpage>169</fpage>–<lpage>268</lpage>. <ext-link xlink:href="10.1111/j.1095-8312.1972.tb00694.x" ext-link-type="doi" xlink:type="simple">https://doi.org/10.1111/j.1095-8312.1972.tb00694.x</ext-link></mixed-citation></ref><ref id="B24"><mixed-citation xmlns:xlink="http://www.w3.org/1999/xlink" xlink:type="simple"><person-group><name name-style="western"><surname>Nguyen</surname><given-names>TT</given-names></name><name name-style="western"><surname>Lam</surname><given-names>DH</given-names></name><name name-style="western"><surname>Trinh</surname><given-names>BTK</given-names></name><name name-style="western"><surname>Nguyen</surname><given-names>AD</given-names></name></person-group> (<year>2020a</year>) <article-title>The megascolecid earthworms (<tp:taxon-name><tp:taxon-name-part taxon-name-part-type="phylum">Annelida</tp:taxon-name-part></tp:taxon-name>, <tp:taxon-name><tp:taxon-name-part taxon-name-part-type="subclass">Oligochaeta</tp:taxon-name-part></tp:taxon-name>, <tp:taxon-name><tp:taxon-name-part taxon-name-part-type="family">Megascolecidae</tp:taxon-name-part></tp:taxon-name>) in the Phu Quoc island, Vietnam, with descriptions of three new species.</article-title><source>ZooKeys</source><volume>932</volume>: <fpage>1</fpage>–<lpage>25</lpage>. <ext-link xlink:href="10.3897/zookeys.932.50314" ext-link-type="doi" xlink:type="simple">https://doi.org/10.3897/zookeys.932.50314</ext-link></mixed-citation></ref><ref id="B25"><mixed-citation xmlns:xlink="http://www.w3.org/1999/xlink" xlink:type="simple"><person-group><name name-style="western"><surname>Nguyen</surname><given-names>TT</given-names></name><name name-style="western"><surname>Tran</surname><given-names>BT</given-names></name><name name-style="western"><surname>Lam</surname><given-names>DH</given-names></name><name name-style="western"><surname>Nguyen</surname><given-names>AD</given-names></name></person-group> (<year>2020b</year>) <article-title>Four new species of <italic><tp:taxon-name><tp:taxon-name-part taxon-name-part-type="genus">Amynthas</tp:taxon-name-part></tp:taxon-name></italic> earthworms in southeastern Vietnam (<tp:taxon-name><tp:taxon-name-part taxon-name-part-type="phylum">Annelida</tp:taxon-name-part></tp:taxon-name>, <tp:taxon-name><tp:taxon-name-part taxon-name-part-type="subclass">Oligochaeta</tp:taxon-name-part></tp:taxon-name>, <tp:taxon-name><tp:taxon-name-part taxon-name-part-type="family">Megascolecidae</tp:taxon-name-part></tp:taxon-name>).</article-title><source>Zootaxa</source><volume>4790</volume>(<issue>2</issue>): <fpage>277</fpage>–<lpage>290</lpage>. <ext-link xlink:href="10.11646/zootaxa.4790.2.5" ext-link-type="doi" xlink:type="simple">https://doi.org/10.11646/zootaxa.4790.2.5</ext-link></mixed-citation></ref><ref id="B35"><mixed-citation xmlns:xlink="http://www.w3.org/1999/xlink" xlink:type="simple"><person-group><name name-style="western"><surname>Sun</surname><given-names>J</given-names></name><name name-style="western"><surname>Jiang</surname><given-names>JB</given-names></name><name name-style="western"><surname>Wu</surname><given-names>JZ</given-names></name><name name-style="western"><surname>Yuan</surname><given-names>Z</given-names></name><name name-style="western"><surname>Qiu</surname><given-names>JP</given-names></name></person-group> (<year>2021</year>) <article-title>Three new widely distributed and polymorphic species of <italic><tp:taxon-name><tp:taxon-name-part taxon-name-part-type="genus">Amynthas</tp:taxon-name-part></tp:taxon-name></italic> earthworms (<tp:taxon-name><tp:taxon-name-part taxon-name-part-type="subclass">Oligochaeta</tp:taxon-name-part></tp:taxon-name>, <tp:taxon-name><tp:taxon-name-part taxon-name-part-type="class">Clitellata</tp:taxon-name-part></tp:taxon-name>, <tp:taxon-name><tp:taxon-name-part taxon-name-part-type="family">Megascolecidae</tp:taxon-name-part></tp:taxon-name>) from South China.</article-title><source>Zootaxa</source><volume>4938</volume>(<issue>4</issue>): <fpage>457</fpage>–<lpage>474</lpage>. <ext-link xlink:href="10.11646/zootaxa.4938.4.5" ext-link-type="doi" xlink:type="simple">https://doi.org/10.11646/zootaxa.4938.4.5</ext-link></mixed-citation></ref><ref id="B20"><mixed-citation xmlns:xlink="http://www.w3.org/1999/xlink" xlink:type="simple"><person-group><name name-style="western"><surname>Li</surname><given-names>JL</given-names></name><name name-style="western"><surname>Jiang</surname><given-names>JB</given-names></name><name name-style="western"><surname>Jin</surname><given-names>Q</given-names></name><name name-style="western"><surname>Qiu</surname><given-names>JP</given-names></name></person-group> (<year>2024</year>) <article-title>Three new species of the genus <italic><tp:taxon-name><tp:taxon-name-part taxon-name-part-type="genus">Amynthas</tp:taxon-name-part></tp:taxon-name></italic> (<tp:taxon-name><tp:taxon-name-part taxon-name-part-type="subclass">Oligochaeta</tp:taxon-name-part></tp:taxon-name>: <tp:taxon-name><tp:taxon-name-part taxon-name-part-type="family">Megascolecidae</tp:taxon-name-part></tp:taxon-name>) from Guangxi Zhuang Autonomous Region, China.</article-title><source>Zootaxa</source><volume>5410</volume>(<issue>1</issue>): <fpage>49</fpage>–<lpage>66</lpage>. <ext-link xlink:href="10.11646/zootaxa.5410.1.2" ext-link-type="doi" xlink:type="simple">https://doi.org/10.11646/zootaxa.5410.1.2</ext-link></mixed-citation></ref></ref-list></tp:taxon-treatment>
