# Supplementary material for: ﻿Four new earthworm species of the genera Amynthas and Metaphire (Oligochaeta, Megascolecidae) from Hunan and Anhui provinces, China
Source: Zookeys. 2024 Aug 26;1210:247–71. doi: 10.3897/zookeys.1210.125963 (PMC11369497; doi:10.3897/zookeys.1210.125963)
Supplement: XML Treatment for Amynthas taoyuanensis [file zookeys.1210.125963-treatment2.xml]

<!DOCTYPE tp:taxon-treatment
  PUBLIC "-//TaxonX//DTD Taxonomic Treatment Publishing DTD v0 20100105//EN" "tax-treatment-NSO.dtd">
<tp:taxon-treatment xmlns:tp="http://www.plazi.org/taxpub"><tp:treatment-meta><kwd-group><label>Taxon classification</label><kwd>
                <named-content content-type="kingdom">Animalia</named-content>
              </kwd><kwd>
                <named-content content-type="subclass">Oligochaeta</named-content>
              </kwd><kwd>
                <named-content content-type="family">Megascolecidae</named-content>
              </kwd></kwd-group><mixed-citation publication-type="journal"><person-group><name><surname>Jin</surname><given-names>Qing</given-names></name><name><surname>Li</surname><given-names>Jiali</given-names></name><name><surname>Jiang</surname><given-names>Jibao</given-names></name><name><surname>Qiu</surname><given-names>Jiangping</given-names></name></person-group><article-title>﻿Four new earthworm species of the genera <italic><tp:taxon-name><tp:taxon-name-part taxon-name-part-type="genus" reg="Amynthas">Amynthas</tp:taxon-name-part></tp:taxon-name></italic> and <italic><tp:taxon-name><tp:taxon-name-part taxon-name-part-type="genus" reg="Metaphire">Metaphire</tp:taxon-name-part></tp:taxon-name></italic> (<tp:taxon-name><tp:taxon-name-part taxon-name-part-type="subclass">Oligochaeta</tp:taxon-name-part></tp:taxon-name>, <tp:taxon-name><tp:taxon-name-part taxon-name-part-type="family">Megascolecidae</tp:taxon-name-part></tp:taxon-name>) from Hunan and Anhui provinces, China</article-title><source>Zookeys</source><day>26</day><month>08</month><year>2024</year><volume>1210</volume><fpage>247</fpage><lpage>271</lpage><pub-id pub-id-type="doi">10.3897/zookeys.1210.125963</pub-id></mixed-citation></tp:treatment-meta><tp:nomenclature><label>﻿</label><tp:taxon-name>
              <object-id xmlns:xlink="http://www.w3.org/1999/xlink" content-type="arpha" xlink:type="simple">21FE19A9-0A42-51EF-9FC6-64467170CB31</object-id>
              <tp:taxon-name-part taxon-name-part-type="genus" reg="Amynthas">Amynthas</tp:taxon-name-part>
              <tp:taxon-name-part taxon-name-part-type="species" reg="taoyuanensis">taoyuanensis</tp:taxon-name-part>
              <object-id xmlns:xlink="http://www.w3.org/1999/xlink" content-type="zoobank" xlink:type="simple">https://zoobank.org/99EAAAC1-F761-4082-A96E-645F864F631E</object-id>
            </tp:taxon-name><tp:taxon-authority>Qiu &amp; Jin</tp:taxon-authority><tp:taxon-status xmlns:xlink="http://www.w3.org/1999/xlink" xlink:type="simple">sp. nov.</tp:taxon-status><xref ref-type="fig" rid="F3">Fig. 3</xref></tp:nomenclature><tp:treatment-sec sec-type="material" id="SECID0EG6AG"><title>Material examined.</title><p><bold><italic>Holotype</italic>.</bold> • 1 clitellate (P1CJHUSH190517069 N8-01A), China, Hunan Province, Yongzhou City (<named-content xmlns:xlink="http://www.w3.org/1999/xlink" content-type="dwc:verbatimCoordinates" xlink:type="simple"><named-content content-type="geo-json" specific-use="{&#34;type&#34;:&#34;Point&#34;,&#34;coordinates&#34;:[111.634320,25.301700]}" id="NCID0EU6AG" xlink:type="simple">25.30170°N, 111.63432°E</named-content></named-content>), 201 m elevation, brown soil under weeds in dry farmland, 17 May 2019, JB Jiang, JL Li and BY Yin. <bold><italic>Paratypes</italic>.</bold> 7 clitellates in total • 3 clitellates (P1CJHUSH190517069 N8-01B), China, Hunan Province, Yongzhou City (<named-content xmlns:xlink="http://www.w3.org/1999/xlink" content-type="dwc:verbatimCoordinates" xlink:type="simple"><named-content content-type="geo-json" specific-use="{&#34;type&#34;:&#34;Point&#34;,&#34;coordinates&#34;:[111.634320,25.301700]}" id="NCID0EAABG" xlink:type="simple">25.30170°N, 111.63432°E</named-content></named-content>), 201 m elevation, brown soil under weeds in dry farmland, 17 May 2019, JB Jiang, JL Li and BY Yin • 1 clitellates (P1CJHUSH190526781 R8-04), China, Hunan Province, Liling City (<named-content xmlns:xlink="http://www.w3.org/1999/xlink" content-type="dwc:verbatimCoordinates" xlink:type="simple"><named-content content-type="geo-json" specific-use="{&#34;type&#34;:&#34;Point&#34;,&#34;coordinates&#34;:[113.547680,27.634910]}" id="NCID0EIABG" xlink:type="simple">27.63491°N, 113.54768°E</named-content></named-content>), 55 m elevation, yellow soil under weeds in woodland, 26 May 2019, JB Jiang, JL Li and Y Wang • 2 clitellates (HU201601-03), China, Hunan Province, Changde City (<named-content xmlns:xlink="http://www.w3.org/1999/xlink" content-type="dwc:verbatimCoordinates" xlink:type="simple"><named-content content-type="geo-json" specific-use="{&#34;type&#34;:&#34;Point&#34;,&#34;coordinates&#34;:[111.382250,28.707790]}" id="NCID0EQABG" xlink:type="simple">28.70779°N, 111.38225°E</named-content></named-content>), 66 m elevation, brown soil under moss and fern in farmland, 2 May 2016, JB Jiang, J Sun, Y Dong and Y Zheng • 1 clitellates (HU201602-04), China, Hunan Province, Changde City (<named-content xmlns:xlink="http://www.w3.org/1999/xlink" content-type="dwc:verbatimCoordinates" xlink:type="simple"><named-content content-type="geo-json" specific-use="{&#34;type&#34;:&#34;Point&#34;,&#34;coordinates&#34;:[111.346720,28.652670]}" id="NCID0EYABG" xlink:type="simple">28.65267°N, 111.34672°</named-content></named-content>E), 69 m elevation, reddish brown soil under moss and fern in farmland, 2 May 2016, JB Jiang, J Sun, Y Dong and Y Zheng.</p></tp:treatment-sec><tp:treatment-sec sec-type="diagnosis" id="SECID0E4ABG"><title>Diagnosis.</title><p>Size small to medium. Spermathecal pores in 5/6–8/9, separated by 1/3 of body circumference. Male pores in XVIII, separated by 1/3 of body circumference, each on the top of a slightly raised, circular porophore. Spermathecae four pairs in VI–IX, ampulla heart- or rod-shaped, duct is thick and ~ 1/3 of ampulla. Diverticulum is ~ 3/4 of main pouch (duct and ampulla together), terminal 3/4 dilated into bag-shaped chamber intestinal caeca are simple. Prostate glands are degenerated.</p></tp:treatment-sec><tp:treatment-sec sec-type="description" id="SECID0ECBBG"><title>External characters.</title><p>No pigmentation on dorsal and ventral. Dimensions 41–120 mm by 3.5–4.5 mm at clitellum, segments 49–112. Annulus present on X–XIII. The dorsal midline is clearly visible and green-brown. First dorsal pore of all examined individuals in 10/11. Prostomium 1/2 epilobous. Clitellum annular, grey, in XIV–2/3XVI, smooth, setae numbering 8 at XIV (P1CJHUSH190517069 N8-01 and HU201602-04), 11 at XV (HU201602-04), 13 at XVI (P1CJHUSH190517069 N8-01) or 14 at XVI (P1CJHUSH190526781 R8-04), dorsal pores visible on clitellum. Setae numbering 32–42 at III, 40–48 at V, 44–50 at VIII, 50–58 at XX, 56–62 at XXV; 13–14 between male pores; 18–19 (V), 18–21 (VI), 19–21 (VII) and 19–22 (VIII) between spermathecal pores; setal formula, aa = 1.0–1.4ab, zz = 1.0–1.4zy. Male pores one pair in XVIII, separated by 1/3 body circumference, each on the top of a slightly raised, circular porophore. Two pairs of circular medium-sized flat-topped papillae present after the setae ring in XVI and XVII, the interval is ~ 1/3 of body circumference. Two pairs of circular medium-sized flat-topped papillae present before the setae ring on XVII and XVIII, the interval is ~ 1/9 of body circumference (Fig. <xref ref-type="fig" rid="F3">3A</xref>). Sometimes a similar papilla presents in the center of XVII (specimen HU201601-03) (Fig. <xref ref-type="fig" rid="F3">3D</xref>). Sometimes another similar papilla presents in the center of XIX (specimen HU201602-04) (Fig. <xref ref-type="fig" rid="F3">3E</xref>). Female pore single in XIV, oval, milky white. Spermathecal pores four pairs in 5/6–8/9, ventral, small eye-like, milky white porophore in center, separated by 1/3 body circumference. A pair of oval medium-sized flat-topped papillae after the setae ring between the spermathecal pores in VII, the interval is ~ 1/4 of body circumference. Sometimes another pair of similar papillae present in the same position of VI (specimen HU201601-03 and HU201602-04). Sometimes another pair of similar papillae present in the same position of VIII (specimen P1CJHUSH190526781 R8-04).</p><fig id="F3" position="float" orientation="portrait"><object-id xmlns:xlink="http://www.w3.org/1999/xlink" content-type="doi" xlink:type="simple">10.3897/zookeys.1210.125963.figure3</object-id><object-id xmlns:xlink="http://www.w3.org/1999/xlink" content-type="arpha" xlink:type="simple">1AA4B78A-79FD-522B-B014-42511A9399FB</object-id><label>Figure 3.</label><caption><p><italic><tp:taxon-name><tp:taxon-name-part taxon-name-part-type="genus" reg="Amynthas">A.</tp:taxon-name-part><tp:taxon-name-part taxon-name-part-type="species" reg="taoyuanensis">taoyuanensis</tp:taxon-name-part></tp:taxon-name></italic> sp. nov. <bold>A</bold> ventral view showing spermathecal pores, and male pores <bold>B</bold> intestinal caeca <bold>C</bold> spermathecae <bold>D</bold> male pores of paratypes (HU201601-03) <bold>E</bold> male pores of paratypes (HU201602-04). Abbreviations: sp, spermathecal pores; mp, male pores.</p></caption><graphic xmlns:xlink="http://www.w3.org/1999/xlink" xlink:href="zookeys-1210-247_article-125963__-g003.jpg" position="float" orientation="portrait" xlink:type="simple" id="oo_1121080.jpg"><uri content-type="original_file" xlink:type="simple">https://binary.pensoft.net/fig/1121080</uri></graphic></fig></tp:treatment-sec><tp:treatment-sec sec-type="description" id="SECID0EWCBG"><title>Internal characters.</title><p>Septa 5/6–7/8 thick and muscular, 10/11–12/13 slightly thickened, 8/9 and 9/10 absent. Gizzard spherical, in IX–X. Intestine enlarged distinctly from XV. Intestinal caeca paired in XXVII, extending anteriorly to XXIV, simple, smooth on both sides (Fig. <xref ref-type="fig" rid="F3">3B</xref>). Four esophageal hearts in XI–XIII, well developed. Male sexual system holandric, testis sacs two pairs, in X and XI, well developed, left and right lobes separated on the ventral side. Seminal vesicles two pairs, extending in XI and XII, well developed, left and right lobes separated on the ventral side. Prostate glands degenerated, prostatic duct U-shaped inserting in XVIII, several small lumpy accessory glands in center of ventral XVI, XVII, and XVIII; the position is consistent with the position of the ventral mastoid on the body surface. Spermathecae four pairs in VI–IX, ampulla oval-shaped, ~ 0.6–1.8 mm long in holotype; ampulla duct is thick and ~ 1/2 of ampulla. Diverticulum is ~ 2/3 of main pouch (duct and ampulla together), terminal 3/4 dilated into bag-shaped chamber. Two pairs of large lumpy accessory glands present on the ventrum of VII and VIII (Fig. <xref ref-type="fig" rid="F3">3C</xref>). Sometimes pair of large lumpy accessory glands present on the ventrum of VII (specimen HU201601-03 and HU201602-04).</p></tp:treatment-sec><tp:treatment-sec sec-type="etymology" id="SECID0EEDBG"><title>Etymology.</title><p>The species is named after its type locality.</p></tp:treatment-sec><tp:treatment-sec sec-type="remarks" id="SECID0EJDBG"><title>Remarks.</title><p><italic><tp:taxon-name><tp:taxon-name-part taxon-name-part-type="genus" reg="Amynthas">Amynthas</tp:taxon-name-part><tp:taxon-name-part taxon-name-part-type="species" reg="taoyuanensis">taoyuanensis</tp:taxon-name-part></tp:taxon-name></italic> sp. nov., with four pairs of spermathecal pores in 5/6–8/9, also belongs to the <italic><tp:taxon-name><tp:taxon-name-part taxon-name-part-type="genus" reg="Amynthas">Amynthas</tp:taxon-name-part><tp:taxon-name-part taxon-name-part-type="species" reg="corticis">corticis</tp:taxon-name-part></tp:taxon-name></italic> group. <italic><tp:taxon-name><tp:taxon-name-part taxon-name-part-type="genus" reg="Amynthas">Amynthas</tp:taxon-name-part><tp:taxon-name-part taxon-name-part-type="species" reg="taoyuanensis">taoyuanensis</tp:taxon-name-part></tp:taxon-name></italic> sp. nov. is close to <italic><tp:taxon-name><tp:taxon-name-part taxon-name-part-type="genus" reg="Amynthas">Amynthas</tp:taxon-name-part><tp:taxon-name-part taxon-name-part-type="species" reg="xiangtanensis">xiangtanensis</tp:taxon-name-part></tp:taxon-name></italic> sp. nov. in setae number, the position and characteristics of spermathecal pores and male pores, and the simple intestinal caeca. However, the differences between the two new species are body size, pigmentation, the position of the first dorsal pore, the position of clitellum, the position of papillae within spermathecal pores and male pore region, the existence or nonexistence of prostate glands, and the characteristics of the spermathecae and diverticulum (Table <xref ref-type="table" rid="T2">2</xref>).</p><p>The new species is similar to <italic><tp:taxon-name><tp:taxon-name-part taxon-name-part-type="genus" reg="Amynthas">Amynthas</tp:taxon-name-part><tp:taxon-name-part taxon-name-part-type="species" reg="homosetus">homosetus</tp:taxon-name-part></tp:taxon-name></italic> (Chen, 1938) in terms of body size, position and characteristics of spermathecal pores and male pores, and simple intestinal caeca. Whereas, the new species differs from <italic><tp:taxon-name><tp:taxon-name-part taxon-name-part-type="genus" reg="Amynthas">A.</tp:taxon-name-part><tp:taxon-name-part taxon-name-part-type="species" reg="homosetus">homosetus</tp:taxon-name-part></tp:taxon-name></italic> in being unpigmented, the first dorsal pore in 10/11, clitellum in XIV–2/3XVI, 13 or 14 setae between male pores, the ventral distance of spermathecal pores is 1/3C, papillae paired after setae in VI, VII, or VIII, two paired or more papillae in XVI, XVII, XVIII, or XIX, prostate glands degenerated, spermathecae ~ 0.6–1.8 mm long, ampulla oval-shaped, duct is thick and ~ 1/2 of ampulla, diverticulum terminal 3/4 dilated into bag-shaped seminal chamber, two paired large lumpy accessory glands on VII or VIII. <italic><tp:taxon-name><tp:taxon-name-part taxon-name-part-type="genus" reg="Amynthas">Amynthas</tp:taxon-name-part><tp:taxon-name-part taxon-name-part-type="species" reg="homosetus">homosetus</tp:taxon-name-part></tp:taxon-name></italic> is dark chocolate-colored anteriorly and grey on other parts of dorsum, grey on the ventrum, the first dorsal pore in 12/13, clitellum without setae in XIV–XVI, nine setae between male pores, the ventral distance of spermathecal pores is 1/4C, papillae invisible within spermathecal pores and male pore regions, prostate glands developed in XVI–XXI, spermathecae heart-shaped, diverticulum seminal chamber ovoid (Table <xref ref-type="table" rid="T2">2</xref>).</p><p><italic><tp:taxon-name><tp:taxon-name-part taxon-name-part-type="genus" reg="Amynthas">Amynthas</tp:taxon-name-part><tp:taxon-name-part taxon-name-part-type="species" reg="taoyuanensis">taoyuanensis</tp:taxon-name-part></tp:taxon-name></italic> sp. nov. is also close to <italic><tp:taxon-name><tp:taxon-name-part taxon-name-part-type="genus" reg="Amynthas">Amynthas</tp:taxon-name-part><tp:taxon-name-part taxon-name-part-type="species" reg="stricosus">stricosus</tp:taxon-name-part></tp:taxon-name></italic> Qiu &amp; Sun, 2012 by body size, pigmentation, setae number, the characteristics of spermathecal pores and male pores, the ventral distance of male pores, simple intestinal caeca. However, the new species is distinguished from <italic><tp:taxon-name><tp:taxon-name-part taxon-name-part-type="genus" reg="Amynthas">A.</tp:taxon-name-part><tp:taxon-name-part taxon-name-part-type="species" reg="stricosus">stricosus</tp:taxon-name-part></tp:taxon-name></italic> by the first dorsal pore, the position and existence or nonexistence setae of clitellum, and the ventral distance of spermathecal pores; <italic><tp:taxon-name><tp:taxon-name-part taxon-name-part-type="genus" reg="Amynthas">A.</tp:taxon-name-part><tp:taxon-name-part taxon-name-part-type="species" reg="taoyuanensis">taoyuanensis</tp:taxon-name-part></tp:taxon-name></italic> sp. nov. has paired papillae after setae in VI, VII, or VIII, but <italic><tp:taxon-name><tp:taxon-name-part taxon-name-part-type="genus" reg="Amynthas">A.</tp:taxon-name-part><tp:taxon-name-part taxon-name-part-type="species" reg="stricosus">stricosus</tp:taxon-name-part></tp:taxon-name></italic> has no papillae; in addition, <italic><tp:taxon-name><tp:taxon-name-part taxon-name-part-type="genus" reg="Amynthas">A.</tp:taxon-name-part><tp:taxon-name-part taxon-name-part-type="species" reg="taoyuanensis">taoyuanensis</tp:taxon-name-part></tp:taxon-name></italic> sp. nov. has two paired papillae or more in XVI, XVII, XVIII, or XIX, but <italic><tp:taxon-name><tp:taxon-name-part taxon-name-part-type="genus" reg="Amynthas">A.</tp:taxon-name-part><tp:taxon-name-part taxon-name-part-type="species" reg="stricosus">stricosus</tp:taxon-name-part></tp:taxon-name></italic> has a single or paired after setae in XVII, XIX, and XX; prostate glands of <italic><tp:taxon-name><tp:taxon-name-part taxon-name-part-type="genus" reg="Amynthas">A.</tp:taxon-name-part><tp:taxon-name-part taxon-name-part-type="species" reg="taoyuanensis">taoyuanensis</tp:taxon-name-part></tp:taxon-name></italic> sp. nov. are degenerated with several lumpy accessory glands in XVI, XVII, and XVIII, while developed in XVI–XX with accessory glands invisible in <italic><tp:taxon-name><tp:taxon-name-part taxon-name-part-type="genus" reg="Amynthas">A.</tp:taxon-name-part><tp:taxon-name-part taxon-name-part-type="species" reg="stricosus">stricosus</tp:taxon-name-part></tp:taxon-name></italic>; furthermore, spermathecae of <italic><tp:taxon-name><tp:taxon-name-part taxon-name-part-type="genus" reg="Amynthas">A.</tp:taxon-name-part><tp:taxon-name-part taxon-name-part-type="species" reg="taoyuanensis">taoyuanensis</tp:taxon-name-part></tp:taxon-name></italic> sp. nov. are ~ 0.6–1.8 mm long, ampulla oval-shaped, duct is thick and ~ 1/2 of ampulla, whereas ~ 1.6 mm long, ampulla heart-shaped, gradually slender duct as long as ampulla in <italic><tp:taxon-name><tp:taxon-name-part taxon-name-part-type="genus" reg="Amynthas">A.</tp:taxon-name-part><tp:taxon-name-part taxon-name-part-type="species" reg="stricosus">stricosus</tp:taxon-name-part></tp:taxon-name></italic>; diverticulum of <italic><tp:taxon-name><tp:taxon-name-part taxon-name-part-type="genus" reg="Amynthas">A.</tp:taxon-name-part><tp:taxon-name-part taxon-name-part-type="species" reg="taoyuanensis">taoyuanensis</tp:taxon-name-part></tp:taxon-name></italic> sp. nov. is ~ 3/4 of main pouch, terminal 3/4 dilated into bag-shaped seminal chamber, but as long as main pouch, slender, terminal 2/5 dilated into band-shaped seminal chamber in <italic><tp:taxon-name><tp:taxon-name-part taxon-name-part-type="genus" reg="Amynthas">A.</tp:taxon-name-part><tp:taxon-name-part taxon-name-part-type="species" reg="stricosus">stricosus</tp:taxon-name-part></tp:taxon-name></italic>; two paired large lumpy accessory glands on VII or VIII in <italic><tp:taxon-name><tp:taxon-name-part taxon-name-part-type="genus" reg="Amynthas">A.</tp:taxon-name-part><tp:taxon-name-part taxon-name-part-type="species" reg="taoyuanensis">taoyuanensis</tp:taxon-name-part></tp:taxon-name></italic> sp. nov., but no accessory glands in <italic><tp:taxon-name><tp:taxon-name-part taxon-name-part-type="genus" reg="Amynthas">A.</tp:taxon-name-part><tp:taxon-name-part taxon-name-part-type="species" reg="stricosus">stricosus</tp:taxon-name-part></tp:taxon-name></italic> (Table <xref ref-type="table" rid="T2">2</xref>).</p><p>According to body size, pigmentation, setae ventrally in clitellum, the position and characteristics of spermathecal pores and male pores, simple intestinal caeca, and the characteristics of spermathecae, <italic><tp:taxon-name><tp:taxon-name-part taxon-name-part-type="genus" reg="Amynthas">A.</tp:taxon-name-part><tp:taxon-name-part taxon-name-part-type="species" reg="taoyuanensis">taoyuanensis</tp:taxon-name-part></tp:taxon-name></italic> sp. nov. is somewhat similar to <italic><tp:taxon-name><tp:taxon-name-part taxon-name-part-type="genus" reg="Amynthas">Amynthas</tp:taxon-name-part><tp:taxon-name-part taxon-name-part-type="species" reg="genitalis">genitalis</tp:taxon-name-part></tp:taxon-name></italic> Qiu &amp; Sun, 2012. However, the new species is characterized by the first dorsal in 10/11, clitellum in XIV–2/3 XVI, 19–22 setae between spermathecal pores (VIII), papillae paired within spermathecal pore region, two paired or more papillae in XVI, XVII, XVIII, or XIX, prostate glands degenerated with several lumpy accessory glands in XVI, XVII, and XVIII, diverticulum ~ 3/4 of main pouch, terminal 3/4 dilated into bag-shaped seminal chamber, two paired large lumpy accessory glands on VII or VIII; whereas <italic><tp:taxon-name><tp:taxon-name-part taxon-name-part-type="genus" reg="Amynthas">A.</tp:taxon-name-part><tp:taxon-name-part taxon-name-part-type="species" reg="genitalis">genitalis</tp:taxon-name-part></tp:taxon-name></italic> has 8–11 setae between spermathecal pores (VIII), no papillae within spermathecal pore region, paired papillae before setae annulet in XVIII and XIX, after setae annulet in XVII and XVII, prostate glands developed with accessory glands invisible in XVII–XX, diverticulum longer than main pouch, slender, terminal 0.29 dilated into rod-shaped seminal chamber, no accessory glands (Table <xref ref-type="table" rid="T2">2</xref>).</p><p>Another similar species with four pairs of spermathecal pores in 5/6–8/9 is <italic><tp:taxon-name><tp:taxon-name-part taxon-name-part-type="genus" reg="Amynthas">Amynthas</tp:taxon-name-part><tp:taxon-name-part taxon-name-part-type="species" reg="recavus">recavus</tp:taxon-name-part></tp:taxon-name></italic> Yuan &amp; Jiang, 2019. The two species share some similarities, such as the position of male pores and simple intestinal caeca. However, the two species are distinguished by body size, pigmentation, the first dorsal pore position, setae number, the ventral distance of spermathecal pores, existence or nonexistence of papillae within spermathecal pore region, the characteristics of male pores and papillae within male pore region, prostate glands, the characteristics of spermathecae and diverticulum, and the existence or nonexistence of accessory glands (Table <xref ref-type="table" rid="T2">2</xref>).</p></tp:treatment-sec><tp:treatment-sec><!--Section generated to contain objects referenced in tp:taxon-treatment.--><table-wrap id="T2" position="float" orientation="portrait"><label>Table 2.</label><caption><p>A comparison of characters of <italic><tp:taxon-name><tp:taxon-name-part taxon-name-part-type="genus" reg="Amynthas">A.</tp:taxon-name-part><tp:taxon-name-part taxon-name-part-type="species" reg="xiangtanensis">xiangtanensis</tp:taxon-name-part></tp:taxon-name></italic> sp. nov., <italic><tp:taxon-name><tp:taxon-name-part taxon-name-part-type="genus" reg="Amynthas">A.</tp:taxon-name-part><tp:taxon-name-part taxon-name-part-type="species" reg="taoyuanensis">taoyuanensis</tp:taxon-name-part></tp:taxon-name></italic> sp. nov., and similar species of the <italic><tp:taxon-name><tp:taxon-name-part taxon-name-part-type="genus" reg="Amynthas">Amynthas</tp:taxon-name-part><tp:taxon-name-part taxon-name-part-type="species" reg="corticis">corticis</tp:taxon-name-part></tp:taxon-name></italic> group. Abbreviations: sp, spermathecal pores, mp, male pores.</p></caption><table id="TID0EB4BG" rules="all"><tbody><tr><th rowspan="1" colspan="1">Character</th><th rowspan="1" colspan="1">
                      <italic>
                        <tp:taxon-name><tp:taxon-name-part taxon-name-part-type="genus" reg="Amynthas">A.</tp:taxon-name-part><tp:taxon-name-part taxon-name-part-type="species" reg="xiangtanensis">xiangtanensis</tp:taxon-name-part></tp:taxon-name>
                      </italic>
                    </th><th rowspan="1" colspan="1">
                      <italic>
                        <tp:taxon-name><tp:taxon-name-part taxon-name-part-type="genus" reg="Amynthas">A.</tp:taxon-name-part><tp:taxon-name-part taxon-name-part-type="species" reg="taoyuanensis">taoyuanensis</tp:taxon-name-part></tp:taxon-name>
                      </italic>
                    </th><th rowspan="1" colspan="1">
                      <italic>
                        <tp:taxon-name><tp:taxon-name-part taxon-name-part-type="genus" reg="Amynthas">A.</tp:taxon-name-part><tp:taxon-name-part taxon-name-part-type="species" reg="corticis">corticis</tp:taxon-name-part></tp:taxon-name>
                      </italic>
                    </th><th rowspan="1" colspan="1">
                      <italic>
                        <tp:taxon-name><tp:taxon-name-part taxon-name-part-type="genus" reg="Amynthas">A.</tp:taxon-name-part><tp:taxon-name-part taxon-name-part-type="species" reg="maximus">maximus</tp:taxon-name-part></tp:taxon-name>
                      </italic>
                    </th><th rowspan="1" colspan="1">
                      <italic>
                        <tp:taxon-name><tp:taxon-name-part taxon-name-part-type="genus" reg="Amynthas">A.</tp:taxon-name-part><tp:taxon-name-part taxon-name-part-type="species" reg="tortuosus">tortuosus</tp:taxon-name-part></tp:taxon-name>
                      </italic>
                    </th><th rowspan="1" colspan="1">
                      <italic>
                        <tp:taxon-name><tp:taxon-name-part taxon-name-part-type="genus" reg="Amynthas">A.</tp:taxon-name-part><tp:taxon-name-part taxon-name-part-type="species" reg="stricosus">stricosus</tp:taxon-name-part></tp:taxon-name>
                      </italic>
                    </th><th rowspan="1" colspan="1">
                      <italic>
                        <tp:taxon-name><tp:taxon-name-part taxon-name-part-type="genus" reg="Amynthas">A.</tp:taxon-name-part><tp:taxon-name-part taxon-name-part-type="species" reg="homosetus">homosetus</tp:taxon-name-part></tp:taxon-name>
                      </italic>
                    </th><th rowspan="1" colspan="1">
                      <italic>
                        <tp:taxon-name><tp:taxon-name-part taxon-name-part-type="genus" reg="Amynthas">A.</tp:taxon-name-part><tp:taxon-name-part taxon-name-part-type="species" reg="genitalis">genitalis</tp:taxon-name-part></tp:taxon-name>
                      </italic>
                    </th><th rowspan="1" colspan="1">
                      <italic>
                        <tp:taxon-name><tp:taxon-name-part taxon-name-part-type="genus" reg="Amynthas">A.</tp:taxon-name-part><tp:taxon-name-part taxon-name-part-type="species" reg="recavus">recavus</tp:taxon-name-part></tp:taxon-name>
                      </italic>
                    </th></tr><tr><td rowspan="1" colspan="1">Body size (mm)</td><td rowspan="1" colspan="1">110–184*5.0–7.0</td><td rowspan="1" colspan="1">41–120*3.5–4.5</td><td rowspan="1" colspan="1">45–170*3.0–6.0</td><td rowspan="1" colspan="1">145–170*5.8–6.2</td><td rowspan="1" colspan="1">55–86*2.5–2.8</td><td rowspan="1" colspan="1">72–97*2–2.8</td><td rowspan="1" colspan="1">116*5.2</td><td rowspan="1" colspan="1">83–97*2.3–2.5</td><td rowspan="1" colspan="1">58-64*2.1–2.3</td></tr><tr><td rowspan="1" colspan="1">Pigment dorsum</td><td rowspan="1" colspan="1">Yellowish brown</td><td rowspan="1" colspan="1">None</td><td rowspan="1" colspan="1">Greenish brown</td><td rowspan="1" colspan="1">Pale purple-brown to brown</td><td rowspan="1" colspan="1">Purple-brown to pale purple-brown</td><td rowspan="1" colspan="1">None</td><td rowspan="1" colspan="1">Dark chocolate to grey</td><td rowspan="1" colspan="1">None</td><td rowspan="1" colspan="1">Pink to pale brown</td></tr><tr><td rowspan="1" colspan="1">Pigment ventrum</td><td rowspan="1" colspan="1">Pale yellowish brown</td><td rowspan="1" colspan="1">None</td><td rowspan="1" colspan="1">None</td><td rowspan="1" colspan="1">None to yellowish</td><td rowspan="1" colspan="1">Pale purple-brown to None</td><td rowspan="1" colspan="1">None</td><td rowspan="1" colspan="1">Grey</td><td rowspan="1" colspan="1">None</td><td rowspan="1" colspan="1">None</td></tr><tr><td rowspan="1" colspan="1">First dorsal pore</td><td rowspan="1" colspan="1">9/10</td><td rowspan="1" colspan="1">10/11</td><td rowspan="1" colspan="1">11/12</td><td rowspan="1" colspan="1">13/14</td><td rowspan="1" colspan="1">13/14</td><td rowspan="1" colspan="1">11/12 or 12/13</td><td rowspan="1" colspan="1">12/13</td><td rowspan="1" colspan="1">12/13</td><td rowspan="1" colspan="1">12/13</td></tr><tr><td rowspan="1" colspan="1">Clitellum</td><td rowspan="1" colspan="1">XIV–XVI</td><td rowspan="1" colspan="1">XIV– 2/3XVI</td><td rowspan="1" colspan="1">XIV–XVI</td><td rowspan="1" colspan="1">2/5XIV–XVI</td><td rowspan="1" colspan="1">XIV–XVI</td><td rowspan="1" colspan="1">XIV–XVI</td><td rowspan="1" colspan="1">XIV–XVI</td><td rowspan="1" colspan="1">XIV–XVI</td><td rowspan="1" colspan="1">XIV–XVI</td></tr><tr><td rowspan="1" colspan="1">Setae numbering</td><td rowspan="1" colspan="1">16–28/III, 40–46/VIII, 46–54/XX</td><td rowspan="1" colspan="1">32–42/III, 44–50/VIII, 50–58/XX</td><td rowspan="1" colspan="1">36–40/VII, 40–46/XXV</td><td rowspan="1" colspan="1">33–38/III, 29–33/VIII, 18–22/XX</td><td rowspan="1" colspan="1">24–26/III, 34–36/VIII, 32–36/XX</td><td rowspan="1" colspan="1">30–54/III, 62–72/VIII, 40–70/XX</td><td rowspan="1" colspan="1">44/VIII</td><td rowspan="1" colspan="1">30–36/III, 32–36/VIII, 38–46/XX</td><td rowspan="1" colspan="1">21–22/III, 34–36/VIII, 34–36/XX</td></tr><tr><td rowspan="1" colspan="1">Setae number between sp</td><td rowspan="1" colspan="1">14–17 (VIII)</td><td rowspan="1" colspan="1">19–22 (VIII)</td><td rowspan="1" colspan="1">12 (VIII)</td><td rowspan="1" colspan="1">18–22 (VIII)</td><td rowspan="1" colspan="1">12–13 (VIII)</td><td rowspan="1" colspan="1">23–29 (VIII)</td><td rowspan="1" colspan="1">-</td><td rowspan="1" colspan="1">8–11 (VIII)</td><td rowspan="1" colspan="1">12 (VIII)</td></tr><tr><td rowspan="1" colspan="1">Setae number between mp</td><td rowspan="1" colspan="1">14–16 (XVIII)</td><td rowspan="1" colspan="1">13–14 (XVIII)</td><td rowspan="1" colspan="1">10–14 (XVIII)</td><td rowspan="1" colspan="1">9–13 (XVIII)</td><td rowspan="1" colspan="1">8–9 (XVIII)</td><td rowspan="1" colspan="1">10–12 (XVIII)</td><td rowspan="1" colspan="1">9(XVIII)</td><td rowspan="1" colspan="1">11–12 (XVIII)</td><td rowspan="1" colspan="1">9–10 (XVIII)</td></tr><tr><td rowspan="1" colspan="1">Ventral distance of sp</td><td rowspan="1" colspan="1">1/3C</td><td rowspan="1" colspan="1">1/3C</td><td rowspan="1" colspan="1">1/3C</td><td rowspan="1" colspan="1">1/3C</td><td rowspan="1" colspan="1">1/4C</td><td rowspan="1" colspan="1">2/5C</td><td rowspan="1" colspan="1">1/4C</td><td rowspan="1" colspan="1">1/3C</td><td rowspan="1" colspan="1">2/5C</td></tr><tr><td rowspan="1" colspan="1">Papillae within sp region</td><td rowspan="1" colspan="1">Paired before setae in VIII or IX</td><td rowspan="1" colspan="1">Paired after setae in VI, VII or VIII</td><td rowspan="1" colspan="1">Paired before or after setae near sp</td><td rowspan="1" colspan="1">Two pairs after setae in VII and VIII</td><td rowspan="1" colspan="1">Four pairs after setae in VI–IX</td><td rowspan="1" colspan="1">None</td><td rowspan="1" colspan="1">Invisible</td><td rowspan="1" colspan="1">None</td><td rowspan="1" colspan="1">None</td></tr><tr><td rowspan="1" colspan="1">Papillae within mp region</td><td rowspan="1" colspan="1">Two or more near male pore</td><td rowspan="1" colspan="1">Two paired or more in XVI, XVII, XVIII, or XIX</td><td rowspan="1" colspan="1">One or more papillae near male pore</td><td rowspan="1" colspan="1">Paired before setae medial of male pore</td><td rowspan="1" colspan="1">Paired medial of male pore</td><td rowspan="1" colspan="1">Single or paired in XVII, XIX, and XX</td><td rowspan="1" colspan="1">Invisible</td><td rowspan="1" colspan="1">4 paired in XVII, XVIII and XIX</td><td rowspan="1" colspan="1">Paired in XVII, 3 papillae in XIX</td></tr><tr><td rowspan="1" colspan="1">Prostate glands</td><td rowspan="1" colspan="1">Well developed with accessory gland</td><td rowspan="1" colspan="1">Degenerated with accessory glands</td><td rowspan="1" colspan="1">Developed</td><td rowspan="1" colspan="1">Underdeveloped</td><td rowspan="1" colspan="1">Developed</td><td rowspan="1" colspan="1">Developed,</td><td rowspan="1" colspan="1">Developed</td><td rowspan="1" colspan="1">Developed</td><td rowspan="1" colspan="1">Developed</td></tr><tr><td rowspan="1" colspan="1">Diverticulum</td><td rowspan="1" colspan="1">2/3 of main pouch, terminal 1/2 dilated into rod-shaped seminal chamber</td><td rowspan="1" colspan="1">2/3 of main pouch, terminal 2/3 dilated into bag-shaped seminal chamber</td><td rowspan="1" colspan="1">Shorter than main pouch and terminal dilated into round or elongate oval seminal chamber</td><td rowspan="1" colspan="1">Shorter, lightly twist in middle, terminal 2/5, dilated into rod-shaped seminal chamber</td><td rowspan="1" colspan="1">Shorter, terminal 4/5 dilated into S-shaped twisted seminal chamber</td><td rowspan="1" colspan="1">As long as main pouch, slender, terminal 2/5 dilated into a band shaped chamber</td><td rowspan="1" colspan="1">Shorter, terminal dilated into rod-shaped seminal chamber</td><td rowspan="1" colspan="1">Longer than main pouch, terminal 0.29 dilated into rod-shaped seminal chamber</td><td rowspan="1" colspan="1">~ 3/5 of main pouch, terminal 1/4 dilated into ovoid-shaped seminal chamber</td></tr><tr><td rowspan="1" colspan="1">Accessory glands</td><td rowspan="1" colspan="1">Paired on VIII or IX</td><td rowspan="1" colspan="1">Two paired on VII or VIII</td><td rowspan="1" colspan="1">Bound down to parietes or retained within body wall</td><td rowspan="1" colspan="1">One or two on VI, VII, VIII, and IX</td><td rowspan="1" colspan="1">One near the each spermatheca</td><td rowspan="1" colspan="1">None</td><td rowspan="1" colspan="1">Invisible</td><td rowspan="1" colspan="1">None</td><td rowspan="1" colspan="1">None</td></tr></tbody></table></table-wrap></tp:treatment-sec></tp:taxon-treatment>
