# Supplementary material for: ﻿Four new earthworm species of the genera Amynthas and Metaphire (Oligochaeta, Megascolecidae) from Hunan and Anhui provinces, China
Source: Zookeys. 2024 Aug 26;1210:247–71. doi: 10.3897/zookeys.1210.125963 (PMC11369497; doi:10.3897/zookeys.1210.125963)
Supplement: XML Treatment for Amynthas xuanchengensis [file zookeys.1210.125963-treatment3.xml]

<!DOCTYPE tp:taxon-treatment
  PUBLIC "-//TaxonX//DTD Taxonomic Treatment Publishing DTD v0 20100105//EN" "tax-treatment-NSO.dtd">
<tp:taxon-treatment xmlns:tp="http://www.plazi.org/taxpub"><tp:treatment-meta><kwd-group><label>Taxon classification</label><kwd>
                <named-content content-type="kingdom">Animalia</named-content>
              </kwd><kwd>
                <named-content content-type="subclass">Oligochaeta</named-content>
              </kwd><kwd>
                <named-content content-type="family">Megascolecidae</named-content>
              </kwd></kwd-group><mixed-citation publication-type="journal"><person-group><name><surname>Jin</surname><given-names>Qing</given-names></name><name><surname>Li</surname><given-names>Jiali</given-names></name><name><surname>Jiang</surname><given-names>Jibao</given-names></name><name><surname>Qiu</surname><given-names>Jiangping</given-names></name></person-group><article-title>﻿Four new earthworm species of the genera <italic><tp:taxon-name><tp:taxon-name-part taxon-name-part-type="genus" reg="Amynthas">Amynthas</tp:taxon-name-part></tp:taxon-name></italic> and <italic><tp:taxon-name><tp:taxon-name-part taxon-name-part-type="genus" reg="Metaphire">Metaphire</tp:taxon-name-part></tp:taxon-name></italic> (<tp:taxon-name><tp:taxon-name-part taxon-name-part-type="subclass">Oligochaeta</tp:taxon-name-part></tp:taxon-name>, <tp:taxon-name><tp:taxon-name-part taxon-name-part-type="family">Megascolecidae</tp:taxon-name-part></tp:taxon-name>) from Hunan and Anhui provinces, China</article-title><source>Zookeys</source><day>26</day><month>08</month><year>2024</year><volume>1210</volume><fpage>247</fpage><lpage>271</lpage><pub-id pub-id-type="doi">10.3897/zookeys.1210.125963</pub-id></mixed-citation></tp:treatment-meta><tp:nomenclature><label>﻿</label><tp:taxon-name>
              <object-id xmlns:xlink="http://www.w3.org/1999/xlink" content-type="arpha" xlink:type="simple">5854E979-906F-5FDA-B066-56813555716C</object-id>
              <tp:taxon-name-part taxon-name-part-type="genus" reg="Amynthas">Amynthas</tp:taxon-name-part>
              <tp:taxon-name-part taxon-name-part-type="species" reg="xuanchengensis">xuanchengensis</tp:taxon-name-part>
              <object-id xmlns:xlink="http://www.w3.org/1999/xlink" content-type="zoobank" xlink:type="simple">https://zoobank.org/0CB4FE26-B76E-43AE-95F6-0A2B42139212</object-id>
            </tp:taxon-name><tp:taxon-authority>Jin &amp; Li</tp:taxon-authority><tp:taxon-status xmlns:xlink="http://www.w3.org/1999/xlink" xlink:type="simple">sp. nov.</tp:taxon-status><xref ref-type="fig" rid="F4">Fig. 4</xref></tp:nomenclature><tp:treatment-sec sec-type="material" id="SECID0EXOBG"><title>Material examined.</title><p><bold><italic>Holotype</italic>.</bold> • 1 clitellate (AH201517-06), China, Anhui Province, Xuancheng City (<named-content xmlns:xlink="http://www.w3.org/1999/xlink" content-type="dwc:verbatimCoordinates" xlink:type="simple"><named-content content-type="geo-json" specific-use="{&#34;type&#34;:&#34;Point&#34;,&#34;coordinates&#34;:[118.488890,30.896940]}" id="NCID0EFPBG" xlink:type="simple">30.89694°N, 118.48889°E</named-content></named-content>), 860 m elevation, black sandy soil under shrubbery in front of the house, 11 October 2015, Y Dong, Z Yuan, MS Chen and YL Wang. <bold><italic>Paratype</italic>.</bold> • 1 clitellate (P1CJHUSH190521800 Q6-03), China, Hunan Province, Chenzhou City (<named-content xmlns:xlink="http://www.w3.org/1999/xlink" content-type="dwc:verbatimCoordinates" xlink:type="simple"><named-content content-type="geo-json" specific-use="{&#34;type&#34;:&#34;Point&#34;,&#34;coordinates&#34;:[113.056480,26.168090]}" id="NCID0ERPBG" xlink:type="simple">26.16809°N, 113.05648°E</named-content></named-content>), 79 m elevation, sandy soil under weeds beside roadways, 21 May 2019, JB Jiang, JL Li and Y Wang.</p></tp:treatment-sec><tp:treatment-sec sec-type="diagnosis" id="SECID0EWPBG"><title>Diagnosis.</title><p>Size small. Spermathecal pores in 5/6 and 6/7, separated by 1/3 of body circumference. Male pores in XVIII, separated by 1/4 of body circumference, each on the top of a slightly raised, circular porophore. Spermathecae two pairs in VI and VII, ampulla heart-shaped, duct is thick and ~ 1/2 of ampulla. Diverticulum as long as main pouch (duct and ampulla together), terminal 1/2 dilated into ovoid-shaped seminal chamber. Intestinal caeca are simple. Prostate glands are developed.</p></tp:treatment-sec><tp:treatment-sec sec-type="description" id="SECID0E2PBG"><title>External characters.</title><p>No dorsal or ventral pigmentation. Dimensions 26–32 mm by 1.5–2.0 mm at clitellum, segments 60–65. The dorsal midline is not clearly visible. First dorsal pore of all examined individuals in 12/13. Prostomium 1/2 epilobous. Clitellum annular, taupe, in XIV– XVI, smooth, setae invisible externally. Setae numbering 32–40 at III, 36–44 at V, 40–48 at VIII, 50–54 at XX, 56–58 at XXV; 4 between male pores; setal formula, aa = 1.0–1.4ab, zz = 1.4–2.0zy. Male pores one pair in XVIII, separated by 1/4 body circumference, each on the top of a slightly raised, circular porophore (Fig. <xref ref-type="fig" rid="F4">4A</xref>). Female pore single in XIV, oval, milky white. Spermathecal pores two pairs in 5/6 and 6/7, ventral, not clearly, milky white porophore in center, separated by 1/3 body circumference.</p><fig id="F4" position="float" orientation="portrait"><object-id xmlns:xlink="http://www.w3.org/1999/xlink" content-type="doi" xlink:type="simple">10.3897/zookeys.1210.125963.figure4</object-id><object-id xmlns:xlink="http://www.w3.org/1999/xlink" content-type="arpha" xlink:type="simple">760A5231-37AA-5C6F-B6A3-3FB1175517F3</object-id><label>Figure 4.</label><caption><p><italic><tp:taxon-name><tp:taxon-name-part taxon-name-part-type="genus" reg="Amynthas">A.</tp:taxon-name-part><tp:taxon-name-part taxon-name-part-type="species" reg="xuanchengensis">xuanchengensis</tp:taxon-name-part></tp:taxon-name></italic> sp. nov. <bold>A</bold> ventral view showing spermathecal pores, and male pores <bold>B</bold> prostate glands <bold>C</bold> intestinal caeca <bold>D</bold> spermathecae. Abbreviations: sp, spermathecal pores; mp, male pores.</p></caption><graphic xmlns:xlink="http://www.w3.org/1999/xlink" xlink:href="zookeys-1210-247_article-125963__-g004.jpg" position="float" orientation="portrait" xlink:type="simple" id="oo_1121082.jpg"><uri content-type="original_file" xlink:type="simple">https://binary.pensoft.net/fig/1121082</uri></graphic></fig><fig id="F5" position="float" orientation="portrait"><object-id xmlns:xlink="http://www.w3.org/1999/xlink" content-type="doi" xlink:type="simple">10.3897/zookeys.1210.125963.figure5</object-id><object-id xmlns:xlink="http://www.w3.org/1999/xlink" content-type="arpha" xlink:type="simple">5DE976C6-419F-55C1-8B4C-68DDC64278F8</object-id><label>Figure 5.</label><caption><p><italic><tp:taxon-name><tp:taxon-name-part taxon-name-part-type="genus" reg="Metaphire">M.</tp:taxon-name-part><tp:taxon-name-part taxon-name-part-type="species" reg="donganensis">donganensis</tp:taxon-name-part></tp:taxon-name></italic> sp. nov. <bold>A</bold> ventral view showing spermathecal pores, and male pores <bold>B</bold> prostate glands <bold>C</bold> intestinal caeca <bold>D</bold> male pores of paratype (P1CJHUSH190511779 N9-03) <bold>E</bold> spermathecae. Abbreviations: sp, spermathecal pores; mp, male pores.</p></caption><graphic xmlns:xlink="http://www.w3.org/1999/xlink" xlink:href="zookeys-1210-247_article-125963__-g005.jpg" position="float" orientation="portrait" xlink:type="simple" id="oo_1121081.jpg"><uri content-type="original_file" xlink:type="simple">https://binary.pensoft.net/fig/1121081</uri></graphic></fig></tp:treatment-sec><tp:treatment-sec sec-type="description" id="SECID0EHSBG"><title>Internal characters.</title><p>Septa 5/6–7/8 thick and muscular, 10/11–12/13 slightly thickened, 8/9 and 9/10 absent. Gizzard spherical in IX–X. Intestine enlarged distinctly from XV. Intestinal caeca paired in XXVII, extending anteriorly to XXVI, simple, smooth on both sides (Fig. <xref ref-type="fig" rid="F4">4C</xref>). Four esophageal hearts in X–XIII, not well developed. Male sexual system holandric, testis sacs two pairs, in X and XI, well developed, left and right lobes separated on the ventral side. Seminal vesicles two pairs, extending in XI and XII, well developed, left and right lobes separated on the ventral side. Prostate glands well developed, inserting in XVIII and extending to XVI and XIX, coarsely lobate, prostatic duct U-shaped, slightly thicker at the distal part (Fig. <xref ref-type="fig" rid="F4">4B</xref>). No accessory glands observed. Spermathecae two pairs in VI–VII, ampulla heart-shaped, ~ 0.7 mm long in holotype; ampulla duct is thick and ~ 1/2 of ampulla. Diverticulum as long as main pouch (duct and ampulla together), terminal 1/2 dilated into ovoid-shaped seminal chamber. No accessory glands observed (Fig. <xref ref-type="fig" rid="F4">4D</xref>).</p></tp:treatment-sec><tp:treatment-sec sec-type="etymology" id="SECID0EZSBG"><title>Etymology.</title><p>The species is named after its type locality.</p></tp:treatment-sec><tp:treatment-sec sec-type="remarks" id="SECID0E5SBG"><title>Remarks.</title><p><italic><tp:taxon-name><tp:taxon-name-part taxon-name-part-type="genus" reg="Amynthas">Amynthas</tp:taxon-name-part><tp:taxon-name-part taxon-name-part-type="species" reg="xuanchengensis">xuanchengensis</tp:taxon-name-part></tp:taxon-name></italic> sp. nov., with two pairs of spermathecal pores in 5/6 and 6/7, can be assigned to <italic><tp:taxon-name><tp:taxon-name-part taxon-name-part-type="genus" reg="Amynthas">Amynthas</tp:taxon-name-part><tp:taxon-name-part taxon-name-part-type="species" reg="morrisi">morrisi</tp:taxon-name-part></tp:taxon-name></italic> group (<xref ref-type="bibr" rid="B30">Sims and Easton 1972</xref>) with 55 species included in this group (<xref ref-type="bibr" rid="B31">Sun et al. 2009</xref>, <xref ref-type="bibr" rid="B33">2015</xref>, <xref ref-type="bibr" rid="B35">2021</xref>; <xref ref-type="bibr" rid="B29">Shen et al. 2014</xref>; <xref ref-type="bibr" rid="B16">Jiang et al. 2015</xref>; <xref ref-type="bibr" rid="B13">Hong 2017</xref>), such as <italic><tp:taxon-name><tp:taxon-name-part taxon-name-part-type="genus" reg="Amynthas">Amynthas</tp:taxon-name-part><tp:taxon-name-part taxon-name-part-type="species" reg="nanulus">nanulus</tp:taxon-name-part></tp:taxon-name></italic> (Chen &amp; Yang, 1975) (<xref ref-type="bibr" rid="B6">Chen et al. 1975</xref>), <italic><tp:taxon-name><tp:taxon-name-part taxon-name-part-type="genus" reg="Amynthas">Amynthas</tp:taxon-name-part><tp:taxon-name-part taxon-name-part-type="species" reg="parvus">parvus</tp:taxon-name-part></tp:taxon-name></italic> (Chen &amp; Hsu, 1977), <italic><tp:taxon-name><tp:taxon-name-part taxon-name-part-type="genus" reg="Amynthas">Amynthas</tp:taxon-name-part><tp:taxon-name-part taxon-name-part-type="species" reg="piagolensis">piagolensis</tp:taxon-name-part></tp:taxon-name></italic> Hong &amp; James, 2001, <italic><tp:taxon-name><tp:taxon-name-part taxon-name-part-type="genus" reg="Amynthas">Amynthas</tp:taxon-name-part><tp:taxon-name-part taxon-name-part-type="species" reg="diaoluomontis">diaoluomontis</tp:taxon-name-part></tp:taxon-name></italic> Qiu &amp; Sun, 2009, <italic><tp:taxon-name><tp:taxon-name-part taxon-name-part-type="genus" reg="Amynthas">Amynthas</tp:taxon-name-part><tp:taxon-name-part taxon-name-part-type="species" reg="endophilus">endophilus</tp:taxon-name-part></tp:taxon-name></italic> Zhao &amp; Qiu, 2013. <italic><tp:taxon-name><tp:taxon-name-part taxon-name-part-type="genus" reg="Amynthas">Amynthas</tp:taxon-name-part><tp:taxon-name-part taxon-name-part-type="species" reg="xuanchengensis">xuanchengensis</tp:taxon-name-part></tp:taxon-name></italic> sp. nov. is very similar to <italic><tp:taxon-name><tp:taxon-name-part taxon-name-part-type="genus" reg="Amynthas">Amynthas</tp:taxon-name-part><tp:taxon-name-part taxon-name-part-type="species" reg="endophilus">endophilus</tp:taxon-name-part></tp:taxon-name></italic> Zhao &amp; Qiu, 2013 by lacking pigmentation, first dorsal pore in 12/13, clitellum in XIV–XVI, the position of spermathecal pores and male pores, no papillae within spermathecal pore and male pore regions, simple intestinal caeca. However, the new species differs from <italic><tp:taxon-name><tp:taxon-name-part taxon-name-part-type="genus" reg="Amynthas">A.</tp:taxon-name-part><tp:taxon-name-part taxon-name-part-type="species" reg="endophilus">endophilus</tp:taxon-name-part></tp:taxon-name></italic> by smaller body size and fewer setae. And beyond that, the ventral distance of spermathecal pores and male pores is 1/3C and 1/4C in <italic><tp:taxon-name><tp:taxon-name-part taxon-name-part-type="genus" reg="Amynthas">A.</tp:taxon-name-part><tp:taxon-name-part taxon-name-part-type="species" reg="xuanchengensis">xuanchengensis</tp:taxon-name-part></tp:taxon-name></italic> sp. nov., but 2/5C and 1/3C in <italic><tp:taxon-name><tp:taxon-name-part taxon-name-part-type="genus" reg="Amynthas">A.</tp:taxon-name-part><tp:taxon-name-part taxon-name-part-type="species" reg="endophilus">endophilus</tp:taxon-name-part></tp:taxon-name></italic>; spermathecal pores of <italic><tp:taxon-name><tp:taxon-name-part taxon-name-part-type="genus" reg="Amynthas">A.</tp:taxon-name-part><tp:taxon-name-part taxon-name-part-type="species" reg="xuanchengensis">xuanchengensis</tp:taxon-name-part></tp:taxon-name></italic> sp. nov. are inconspicuous, but obvious in <italic><tp:taxon-name><tp:taxon-name-part taxon-name-part-type="genus" reg="Amynthas">A.</tp:taxon-name-part><tp:taxon-name-part taxon-name-part-type="species" reg="endophilus">endophilus</tp:taxon-name-part></tp:taxon-name></italic>; male pores of <italic><tp:taxon-name><tp:taxon-name-part taxon-name-part-type="genus" reg="Amynthas">A.</tp:taxon-name-part><tp:taxon-name-part taxon-name-part-type="species" reg="xuanchengensis">xuanchengensis</tp:taxon-name-part></tp:taxon-name></italic> sp. nov. not surrounded by folds, but <italic><tp:taxon-name><tp:taxon-name-part taxon-name-part-type="genus" reg="Amynthas">A.</tp:taxon-name-part><tp:taxon-name-part taxon-name-part-type="species" reg="endophilus">endophilus</tp:taxon-name-part></tp:taxon-name></italic> surrounded by four folds; prostate glands in XVI–XIX in <italic><tp:taxon-name><tp:taxon-name-part taxon-name-part-type="genus" reg="Amynthas">A.</tp:taxon-name-part><tp:taxon-name-part taxon-name-part-type="species" reg="xuanchengensis">xuanchengensis</tp:taxon-name-part></tp:taxon-name></italic> sp. nov., but XVII–XXI in <italic><tp:taxon-name><tp:taxon-name-part taxon-name-part-type="genus" reg="Amynthas">A.</tp:taxon-name-part><tp:taxon-name-part taxon-name-part-type="species" reg="endophilus">endophilus</tp:taxon-name-part></tp:taxon-name></italic>; spermathecae ~ 0.7 mm long, ampulla heart-shaped, duct is thick and ~ 1/2 of ampulla of <italic><tp:taxon-name><tp:taxon-name-part taxon-name-part-type="genus" reg="Amynthas">A.</tp:taxon-name-part><tp:taxon-name-part taxon-name-part-type="species" reg="xuanchengensis">xuanchengensis</tp:taxon-name-part></tp:taxon-name></italic> sp. nov., while spermathecae longer, ampulla elongated ovoid, duct a little shorter than ampulla in <italic><tp:taxon-name><tp:taxon-name-part taxon-name-part-type="genus" reg="Amynthas">A.</tp:taxon-name-part><tp:taxon-name-part taxon-name-part-type="species" reg="endophilus">endophilus</tp:taxon-name-part></tp:taxon-name></italic>; diverticulum as long as main pouch in <italic><tp:taxon-name><tp:taxon-name-part taxon-name-part-type="genus" reg="Amynthas">A.</tp:taxon-name-part><tp:taxon-name-part taxon-name-part-type="species" reg="xuanchengensis">xuanchengensis</tp:taxon-name-part></tp:taxon-name></italic> sp. nov., nevertheless shorter than main pouch in <italic><tp:taxon-name><tp:taxon-name-part taxon-name-part-type="genus" reg="Amynthas">A.</tp:taxon-name-part><tp:taxon-name-part taxon-name-part-type="species" reg="endophilus">endophilus</tp:taxon-name-part></tp:taxon-name></italic> (Table <xref ref-type="table" rid="T3">3</xref>).</p><table-wrap id="T3" position="float" orientation="portrait"><label>Table 3.</label><caption><p>A comparison of characters of <italic><tp:taxon-name><tp:taxon-name-part taxon-name-part-type="genus" reg="Amynthas">A.</tp:taxon-name-part><tp:taxon-name-part taxon-name-part-type="species" reg="xuanchengensis">xuanchengensis</tp:taxon-name-part></tp:taxon-name></italic> sp. nov. and similar species of the <italic><tp:taxon-name><tp:taxon-name-part taxon-name-part-type="genus" reg="Amynthas">Amynthas</tp:taxon-name-part><tp:taxon-name-part taxon-name-part-type="species" reg="morrisi">morrisi</tp:taxon-name-part></tp:taxon-name></italic> group. Abbreviations: sp, spermathecal pores, mp, male pores.</p></caption><table id="TID0E5UAI" rules="all"><tbody><tr><th rowspan="1" colspan="1">Character</th><th rowspan="1" colspan="1">
                      <italic>
                        <tp:taxon-name><tp:taxon-name-part taxon-name-part-type="genus" reg="Amynthas">A.</tp:taxon-name-part><tp:taxon-name-part taxon-name-part-type="species" reg="xuanchengensis">xuanchengensis</tp:taxon-name-part></tp:taxon-name>
                      </italic>
                    </th><th rowspan="1" colspan="1">
                      <italic>
                        <tp:taxon-name><tp:taxon-name-part taxon-name-part-type="genus" reg="Amynthas">A.</tp:taxon-name-part><tp:taxon-name-part taxon-name-part-type="species" reg="endophilus">endophilus</tp:taxon-name-part></tp:taxon-name>
                      </italic>
                    </th><th rowspan="1" colspan="1">
                      <italic>
                        <tp:taxon-name><tp:taxon-name-part taxon-name-part-type="genus" reg="Amynthas">A.</tp:taxon-name-part><tp:taxon-name-part taxon-name-part-type="species" reg="fucatus">fucatus</tp:taxon-name-part></tp:taxon-name>
                      </italic>
                    </th><th rowspan="1" colspan="1">
                      <italic>
                        <tp:taxon-name><tp:taxon-name-part taxon-name-part-type="genus" reg="Amynthas">A.</tp:taxon-name-part><tp:taxon-name-part taxon-name-part-type="species" reg="infuscuatus">infuscuatus</tp:taxon-name-part></tp:taxon-name>
                      </italic>
                    </th><th rowspan="1" colspan="1">
                      <italic>
                        <tp:taxon-name><tp:taxon-name-part taxon-name-part-type="genus" reg="Amynthas">A.</tp:taxon-name-part><tp:taxon-name-part taxon-name-part-type="species" reg="zonarius">zonarius</tp:taxon-name-part></tp:taxon-name>
                      </italic>
                    </th><th rowspan="1" colspan="1">
                      <italic>
                        <tp:taxon-name><tp:taxon-name-part taxon-name-part-type="genus" reg="Amynthas">A.</tp:taxon-name-part><tp:taxon-name-part taxon-name-part-type="species" reg="baikmudongensis">baikmudongensis</tp:taxon-name-part></tp:taxon-name>
                      </italic>
                    </th></tr><tr><td rowspan="1" colspan="1">Body size (mm)</td><td rowspan="1" colspan="1">26–32*1.5–2.0</td><td rowspan="1" colspan="1">96*3</td><td rowspan="1" colspan="1">137*4.0</td><td rowspan="1" colspan="1">60–78*1.4–1.6</td><td rowspan="1" colspan="1">52–103*1.6–3.1</td><td rowspan="1" colspan="1">75*4.3</td></tr><tr><td rowspan="1" colspan="1">Pigment dorsum</td><td rowspan="1" colspan="1">None</td><td rowspan="1" colspan="1">None</td><td rowspan="1" colspan="1">Dark red brown to pale</td><td rowspan="1" colspan="1">Purple to pale brown</td><td rowspan="1" colspan="1">None</td><td rowspan="1" colspan="1">None</td></tr><tr><td rowspan="1" colspan="1">Pigment ventrum</td><td rowspan="1" colspan="1">None</td><td rowspan="1" colspan="1">None</td><td rowspan="1" colspan="1">Pale red brown to pale</td><td rowspan="1" colspan="1">None</td><td rowspan="1" colspan="1">None</td><td rowspan="1" colspan="1">-</td></tr><tr><td rowspan="1" colspan="1">Setae numbering</td><td rowspan="1" colspan="1">32–40/III, 40–48/VIII, 50–54/XX</td><td rowspan="1" colspan="1">56/III, 72/V, 84/VIII</td><td rowspan="1" colspan="1">44/III, 60/VIII, 40/XX</td><td rowspan="1" colspan="1">46–48/III, 49–52/VIII, 42–46/XX</td><td rowspan="1" colspan="1">38–56/III, 46–52/VIII, 34–54/XX</td><td rowspan="1" colspan="1">24/VII, 53/XX</td></tr><tr><td rowspan="1" colspan="1">Setae number between mp</td><td rowspan="1" colspan="1">4 (XVIII)</td><td rowspan="1" colspan="1">2 (XVIII)</td><td rowspan="1" colspan="1">8 (XVIII)</td><td rowspan="1" colspan="1">8–10 (XVIII)</td><td rowspan="1" colspan="1">6–12 (XVIII)</td><td rowspan="1" colspan="1">7 (XVIII)</td></tr><tr><td rowspan="1" colspan="1">Spermathecal pores</td><td rowspan="1" colspan="1">Inconspicuous, 1/3C</td><td rowspan="1" colspan="1">Obvious, 2/5C</td><td rowspan="1" colspan="1">Obvious, 2/5C</td><td rowspan="1" colspan="1">Obvious, 1/3C</td><td rowspan="1" colspan="1">Inconspicuous, 2/5C</td><td rowspan="1" colspan="1">Inconspicuous</td></tr><tr><td rowspan="1" colspan="1">Male pores</td><td rowspan="1" colspan="1">1/4C</td><td rowspan="1" colspan="1">Surrounded by folds, 1/3C</td><td rowspan="1" colspan="1">Surrounded by folds, 2/5C</td><td rowspan="1" colspan="1">Surrounded by folds, 1/3C</td><td rowspan="1" colspan="1">Surrounded by folds, 1/3C</td><td rowspan="1" colspan="1">Large circular raised pads in XVIII</td></tr><tr><td rowspan="1" colspan="1">Papillae within mp region</td><td rowspan="1" colspan="1">None</td><td rowspan="1" colspan="1">None</td><td rowspan="1" colspan="1">Two in the inner side of male pore., another paired in XVIII</td><td rowspan="1" colspan="1">Two in the inner side of male pore</td><td rowspan="1" colspan="1">One or two in the inner side of male pore, sometimes another two on XVIII</td><td rowspan="1" colspan="1">None</td></tr><tr><td rowspan="1" colspan="1">Prostate glands</td><td rowspan="1" colspan="1">Developed</td><td rowspan="1" colspan="1">Developed</td><td rowspan="1" colspan="1">Well developed</td><td rowspan="1" colspan="1">Developed</td><td rowspan="1" colspan="1">Developed</td><td rowspan="1" colspan="1">Underdeveloped</td></tr><tr><td rowspan="1" colspan="1">Diverticulum</td><td rowspan="1" colspan="1">As long as main pouch, terminal 1/2 dilated into ovoid-shaped seminal chamber</td><td rowspan="1" colspan="1">4/5 of main pouch, terminal 3/5 dilated into zonal seminal chamber</td><td rowspan="1" colspan="1">1/3 of main pouch, terminal 2/5 dilated into virgulate seminal chamber</td><td rowspan="1" colspan="1">Slightly longer than main pouch, terminal 1/3 dilated into swollen seminal chamber</td><td rowspan="1" colspan="1">Long as main pouch, terminal 1/2 dilated into band-shaped seminal chamber</td><td rowspan="1" colspan="1">1/2 of main pouch, terminal 1/2 dilated into club-shaped seminal chamber</td></tr></tbody></table></table-wrap><p>Another similar species with two pairs of spermathecal pores in 5/6 and 6/7 is <italic><tp:taxon-name><tp:taxon-name-part taxon-name-part-type="genus" reg="Amynthas">Amynthas</tp:taxon-name-part><tp:taxon-name-part taxon-name-part-type="species" reg="fucatus">fucatus</tp:taxon-name-part></tp:taxon-name></italic> Zhao &amp; Qiu, 2013. The two species share some similarities, such as clitellum in XIV–XVI, the position of spermathecal pores and male pores, invisible papillae within spermathecal pore region, and simple intestinal caeca. By contrast, the new species and <italic><tp:taxon-name><tp:taxon-name-part taxon-name-part-type="genus" reg="Amynthas">A.</tp:taxon-name-part><tp:taxon-name-part taxon-name-part-type="species" reg="fucatus">fucatus</tp:taxon-name-part></tp:taxon-name></italic> can be separated on the basis of smaller body size and fewer setae at VIII. In addition, <italic><tp:taxon-name><tp:taxon-name-part taxon-name-part-type="genus" reg="Amynthas">A.</tp:taxon-name-part><tp:taxon-name-part taxon-name-part-type="species" reg="xuanchengensis">xuanchengensis</tp:taxon-name-part></tp:taxon-name></italic> sp. nov. is unpigmented, but dark red brown before clitellum and pale after clitellum in dorsum, pale red brown before clitellum and pale after clitellum in ventrum in <italic><tp:taxon-name><tp:taxon-name-part taxon-name-part-type="genus" reg="Amynthas">A.</tp:taxon-name-part><tp:taxon-name-part taxon-name-part-type="species" reg="fucatus">fucatus</tp:taxon-name-part></tp:taxon-name></italic>; the first dorsal pore of <italic><tp:taxon-name><tp:taxon-name-part taxon-name-part-type="genus" reg="Amynthas">A.</tp:taxon-name-part><tp:taxon-name-part taxon-name-part-type="species" reg="xuanchengensis">xuanchengensis</tp:taxon-name-part></tp:taxon-name></italic> sp. nov. in 12/13, but 11/12 in <italic><tp:taxon-name><tp:taxon-name-part taxon-name-part-type="genus" reg="Amynthas">A.</tp:taxon-name-part><tp:taxon-name-part taxon-name-part-type="species" reg="fucatus">fucatus</tp:taxon-name-part></tp:taxon-name></italic>; the ventral distance of spermathecal pores and male pores are 1/3C and 1/4C in <italic><tp:taxon-name><tp:taxon-name-part taxon-name-part-type="genus" reg="Amynthas">A.</tp:taxon-name-part><tp:taxon-name-part taxon-name-part-type="species" reg="xuanchengensis">xuanchengensis</tp:taxon-name-part></tp:taxon-name></italic> sp. nov., but 2/5C and 2/5C in <italic><tp:taxon-name><tp:taxon-name-part taxon-name-part-type="genus" reg="Amynthas">A.</tp:taxon-name-part><tp:taxon-name-part taxon-name-part-type="species" reg="fucatus">fucatus</tp:taxon-name-part></tp:taxon-name></italic>; spermathecal pores of <italic><tp:taxon-name><tp:taxon-name-part taxon-name-part-type="genus" reg="Amynthas">A.</tp:taxon-name-part><tp:taxon-name-part taxon-name-part-type="species" reg="xuanchengensis">xuanchengensis</tp:taxon-name-part></tp:taxon-name></italic> sp. nov. are inconspicuous, but obvious in <italic><tp:taxon-name><tp:taxon-name-part taxon-name-part-type="genus" reg="Amynthas">A.</tp:taxon-name-part><tp:taxon-name-part taxon-name-part-type="species" reg="fucatus">fucatus</tp:taxon-name-part></tp:taxon-name></italic>; male pores of <italic><tp:taxon-name><tp:taxon-name-part taxon-name-part-type="genus" reg="Amynthas">A.</tp:taxon-name-part><tp:taxon-name-part taxon-name-part-type="species" reg="xuanchengensis">xuanchengensis</tp:taxon-name-part></tp:taxon-name></italic> sp. nov. not surrounded by folds, but <italic><tp:taxon-name><tp:taxon-name-part taxon-name-part-type="genus" reg="Amynthas">A.</tp:taxon-name-part><tp:taxon-name-part taxon-name-part-type="species" reg="fucatus">fucatus</tp:taxon-name-part></tp:taxon-name></italic> surrounded by three to five folds; invisible papillae within male pore region of <italic><tp:taxon-name><tp:taxon-name-part taxon-name-part-type="genus" reg="Amynthas">A.</tp:taxon-name-part><tp:taxon-name-part taxon-name-part-type="species" reg="xuanchengensis">xuanchengensis</tp:taxon-name-part></tp:taxon-name></italic> sp. nov., whereas two papillae on the inner side of male pore, another paired in XVIII in <italic><tp:taxon-name><tp:taxon-name-part taxon-name-part-type="genus" reg="Amynthas">A.</tp:taxon-name-part><tp:taxon-name-part taxon-name-part-type="species" reg="fucatus">fucatus</tp:taxon-name-part></tp:taxon-name></italic>; prostate glands in XVI–XIX of <italic><tp:taxon-name><tp:taxon-name-part taxon-name-part-type="genus" reg="Amynthas">A.</tp:taxon-name-part><tp:taxon-name-part taxon-name-part-type="species" reg="xuanchengensis">xuanchengensis</tp:taxon-name-part></tp:taxon-name></italic> sp. nov., while XV–XXI with accessory glands invisible in <italic><tp:taxon-name><tp:taxon-name-part taxon-name-part-type="genus" reg="Amynthas">A.</tp:taxon-name-part><tp:taxon-name-part taxon-name-part-type="species" reg="fucatus">fucatus</tp:taxon-name-part></tp:taxon-name></italic>; spermathecae ~ 0.7 mm long, ampulla heart-shaped in <italic><tp:taxon-name><tp:taxon-name-part taxon-name-part-type="genus" reg="Amynthas">A.</tp:taxon-name-part><tp:taxon-name-part taxon-name-part-type="species" reg="xuanchengensis">xuanchengensis</tp:taxon-name-part></tp:taxon-name></italic> sp. nov., nevertheless spermathecae longer, ampulla elongated ovoid in <italic><tp:taxon-name><tp:taxon-name-part taxon-name-part-type="genus" reg="Amynthas">A.</tp:taxon-name-part><tp:taxon-name-part taxon-name-part-type="species" reg="fucatus">fucatus</tp:taxon-name-part></tp:taxon-name></italic>; diverticulum is as long as main pouch, terminal 1/2 dilated into ovoid-shaped seminal chamber in <italic><tp:taxon-name><tp:taxon-name-part taxon-name-part-type="genus" reg="Amynthas">A.</tp:taxon-name-part><tp:taxon-name-part taxon-name-part-type="species" reg="xuanchengensis">xuanchengensis</tp:taxon-name-part></tp:taxon-name></italic> sp. nov., but diverticulum ~ 1/3 of main pouch, straight, terminal 3/4 dilated into virgulate seminal chamber in <italic><tp:taxon-name><tp:taxon-name-part taxon-name-part-type="genus" reg="Amynthas">A.</tp:taxon-name-part><tp:taxon-name-part taxon-name-part-type="species" reg="fucatus">fucatus</tp:taxon-name-part></tp:taxon-name></italic> (Table <xref ref-type="table" rid="T3">3</xref>).</p><p><italic><tp:taxon-name><tp:taxon-name-part taxon-name-part-type="genus" reg="Amynthas">Amynthas</tp:taxon-name-part><tp:taxon-name-part taxon-name-part-type="species" reg="xuanchengensis">xuanchengensis</tp:taxon-name-part></tp:taxon-name></italic> sp. nov. appears to be closely related to <italic><tp:taxon-name><tp:taxon-name-part taxon-name-part-type="genus" reg="Amynthas">A.</tp:taxon-name-part><tp:taxon-name-part taxon-name-part-type="species" reg="infuscuatus">infuscuatus</tp:taxon-name-part></tp:taxon-name></italic> Jiang &amp; Sun, 2015 in the combined characters of ventrum pigmentation, first dorsal pore in 12/13, clitellum in XIV–XVI, the position and characteristics of spermathecal pores, invisible papillae within spermathecal pore region, the position of male pores, simple intestinal caeca, and ampulla heart-shaped. Conversely, they still have some differences, such as body size, dorsum pigmentation, and setae number. <italic><tp:taxon-name><tp:taxon-name-part taxon-name-part-type="genus" reg="Amynthas">Amynthas</tp:taxon-name-part><tp:taxon-name-part taxon-name-part-type="species" reg="xuanchengensis">xuanchengensis</tp:taxon-name-part></tp:taxon-name></italic> sp. nov. smaller, without pigment on dorsum, but purple before VIII; pale brown after VIII in <italic><tp:taxon-name><tp:taxon-name-part taxon-name-part-type="genus" reg="Amynthas">A.</tp:taxon-name-part><tp:taxon-name-part taxon-name-part-type="species" reg="infuscuatus">infuscuatus</tp:taxon-name-part></tp:taxon-name></italic>; four setae between male pores of <italic><tp:taxon-name><tp:taxon-name-part taxon-name-part-type="genus" reg="Amynthas">A.</tp:taxon-name-part><tp:taxon-name-part taxon-name-part-type="species" reg="xuanchengensis">xuanchengensis</tp:taxon-name-part></tp:taxon-name></italic> sp. nov., but 8–10 setae in <italic><tp:taxon-name><tp:taxon-name-part taxon-name-part-type="genus" reg="Amynthas">A.</tp:taxon-name-part><tp:taxon-name-part taxon-name-part-type="species" reg="infuscuatus">infuscuatus</tp:taxon-name-part></tp:taxon-name></italic>; the ventral distance of male pores is 1/4C in <italic><tp:taxon-name><tp:taxon-name-part taxon-name-part-type="genus" reg="Amynthas">A.</tp:taxon-name-part><tp:taxon-name-part taxon-name-part-type="species" reg="xuanchengensis">xuanchengensis</tp:taxon-name-part></tp:taxon-name></italic> sp. nov., but 1/3C in <italic><tp:taxon-name><tp:taxon-name-part taxon-name-part-type="genus" reg="Amynthas">A.</tp:taxon-name-part><tp:taxon-name-part taxon-name-part-type="species" reg="infuscuatus">infuscuatus</tp:taxon-name-part></tp:taxon-name></italic>; spermathecal pores of <italic><tp:taxon-name><tp:taxon-name-part taxon-name-part-type="genus" reg="Amynthas">A.</tp:taxon-name-part><tp:taxon-name-part taxon-name-part-type="species" reg="xuanchengensis">xuanchengensis</tp:taxon-name-part></tp:taxon-name></italic> sp. nov. are inconspicuous, but obvious in <italic><tp:taxon-name><tp:taxon-name-part taxon-name-part-type="genus" reg="Amynthas">A.</tp:taxon-name-part><tp:taxon-name-part taxon-name-part-type="species" reg="infuscuatus">infuscuatus</tp:taxon-name-part></tp:taxon-name></italic>; male pores of <italic><tp:taxon-name><tp:taxon-name-part taxon-name-part-type="genus" reg="Amynthas">A.</tp:taxon-name-part><tp:taxon-name-part taxon-name-part-type="species" reg="xuanchengensis">xuanchengensis</tp:taxon-name-part></tp:taxon-name></italic> sp. nov. surrounded by no folds, but <italic><tp:taxon-name><tp:taxon-name-part taxon-name-part-type="genus" reg="Amynthas">A.</tp:taxon-name-part><tp:taxon-name-part taxon-name-part-type="species" reg="infuscuatus">infuscuatus</tp:taxon-name-part></tp:taxon-name></italic> surrounded by three or four folds; invisible papillae within male pore region of <italic><tp:taxon-name><tp:taxon-name-part taxon-name-part-type="genus" reg="Amynthas">A.</tp:taxon-name-part><tp:taxon-name-part taxon-name-part-type="species" reg="xuanchengensis">xuanchengensis</tp:taxon-name-part></tp:taxon-name></italic> sp. nov., whereas two papillae on the inner side of male pore in <italic><tp:taxon-name><tp:taxon-name-part taxon-name-part-type="genus" reg="Amynthas">A.</tp:taxon-name-part><tp:taxon-name-part taxon-name-part-type="species" reg="infuscuatus">infuscuatus</tp:taxon-name-part></tp:taxon-name></italic>; prostate glands in XVI–XIX of <italic><tp:taxon-name><tp:taxon-name-part taxon-name-part-type="genus" reg="Amynthas">A.</tp:taxon-name-part><tp:taxon-name-part taxon-name-part-type="species" reg="xuanchengensis">xuanchengensis</tp:taxon-name-part></tp:taxon-name></italic> sp. nov., while XVI–1/2XX with accessory glands invisible in <italic><tp:taxon-name><tp:taxon-name-part taxon-name-part-type="genus" reg="Amynthas">A.</tp:taxon-name-part><tp:taxon-name-part taxon-name-part-type="species" reg="infuscuatus">infuscuatus</tp:taxon-name-part></tp:taxon-name></italic>; spermathecae ~ 0.7 mm long, duct is thick and ~ 1/2 of ampulla in <italic><tp:taxon-name><tp:taxon-name-part taxon-name-part-type="genus" reg="Amynthas">A.</tp:taxon-name-part><tp:taxon-name-part taxon-name-part-type="species" reg="xuanchengensis">xuanchengensis</tp:taxon-name-part></tp:taxon-name></italic> sp. nov., but spermathecae longer, duct slender, twice as long as ampulla in <italic><tp:taxon-name><tp:taxon-name-part taxon-name-part-type="genus" reg="Amynthas">A.</tp:taxon-name-part><tp:taxon-name-part taxon-name-part-type="species" reg="infuscuatus">infuscuatus</tp:taxon-name-part></tp:taxon-name></italic>; diverticulum is as long as main pouch, terminal 1/2 dilated into ovoid-shaped seminal chamber in <italic><tp:taxon-name><tp:taxon-name-part taxon-name-part-type="genus" reg="Amynthas">A.</tp:taxon-name-part><tp:taxon-name-part taxon-name-part-type="species" reg="xuanchengensis">xuanchengensis</tp:taxon-name-part></tp:taxon-name></italic> sp. nov., but diverticulum longer than main pouch, slender, terminal 1/3 dilated into swollen seminal chamber in <italic><tp:taxon-name><tp:taxon-name-part taxon-name-part-type="genus" reg="Amynthas">A.</tp:taxon-name-part><tp:taxon-name-part taxon-name-part-type="species" reg="infuscuatus">infuscuatus</tp:taxon-name-part></tp:taxon-name></italic> (Table <xref ref-type="table" rid="T3">3</xref>).</p><p><italic><tp:taxon-name><tp:taxon-name-part taxon-name-part-type="genus" reg="Amynthas">Amynthas</tp:taxon-name-part><tp:taxon-name-part taxon-name-part-type="species" reg="xuanchengensis">xuanchengensis</tp:taxon-name-part></tp:taxon-name></italic> sp. nov. and <italic><tp:taxon-name><tp:taxon-name-part taxon-name-part-type="genus" reg="Amynthas">Amynthas</tp:taxon-name-part><tp:taxon-name-part taxon-name-part-type="species" reg="zonarius">zonarius</tp:taxon-name-part></tp:taxon-name></italic> Sun &amp; Qiu, 2015 share some common characters in pigmentation, first dorsal pore in 12/13, clitellum in XIV–XVI, the characteristics of spermathecal pores, invisible papillae within spermathecal pore region, the position of male pores, simple intestinal caeca. In contrast, <italic><tp:taxon-name><tp:taxon-name-part taxon-name-part-type="genus" reg="Amynthas">A.</tp:taxon-name-part><tp:taxon-name-part taxon-name-part-type="species" reg="xuanchengensis">xuanchengensis</tp:taxon-name-part></tp:taxon-name></italic> sp. nov. differs from <italic><tp:taxon-name><tp:taxon-name-part taxon-name-part-type="genus" reg="Amynthas">A.</tp:taxon-name-part><tp:taxon-name-part taxon-name-part-type="species" reg="zonarius">zonarius</tp:taxon-name-part></tp:taxon-name></italic> in smaller body size and fewer setae. Additionally, the ventral distance of spermathecal pore and male pores are 1/3C and 1/4C in <italic><tp:taxon-name><tp:taxon-name-part taxon-name-part-type="genus" reg="Amynthas">A.</tp:taxon-name-part><tp:taxon-name-part taxon-name-part-type="species" reg="xuanchengensis">xuanchengensis</tp:taxon-name-part></tp:taxon-name></italic> sp. nov., but 2/5C and 1/3C in <italic><tp:taxon-name><tp:taxon-name-part taxon-name-part-type="genus" reg="Amynthas">A.</tp:taxon-name-part><tp:taxon-name-part taxon-name-part-type="species" reg="zonarius">zonarius</tp:taxon-name-part></tp:taxon-name></italic>; male pores of <italic><tp:taxon-name><tp:taxon-name-part taxon-name-part-type="genus" reg="Amynthas">A.</tp:taxon-name-part><tp:taxon-name-part taxon-name-part-type="species" reg="xuanchengensis">xuanchengensis</tp:taxon-name-part></tp:taxon-name></italic> sp. nov. surrounded by no folds, but <italic><tp:taxon-name><tp:taxon-name-part taxon-name-part-type="genus" reg="Amynthas">A.</tp:taxon-name-part><tp:taxon-name-part taxon-name-part-type="species" reg="zonarius">zonarius</tp:taxon-name-part></tp:taxon-name></italic> surrounded by five folds; invisible papillae within male pore region of <italic><tp:taxon-name><tp:taxon-name-part taxon-name-part-type="genus" reg="Amynthas">A.</tp:taxon-name-part><tp:taxon-name-part taxon-name-part-type="species" reg="xuanchengensis">xuanchengensis</tp:taxon-name-part></tp:taxon-name></italic> sp. nov. whereas one or two papillae on the inner side of male pore, sometimes another two on XVIII in <italic><tp:taxon-name><tp:taxon-name-part taxon-name-part-type="genus" reg="Amynthas">A.</tp:taxon-name-part><tp:taxon-name-part taxon-name-part-type="species" reg="zonarius">zonarius</tp:taxon-name-part></tp:taxon-name></italic>; prostate glands in XVI–XIX in <italic><tp:taxon-name><tp:taxon-name-part taxon-name-part-type="genus" reg="Amynthas">A.</tp:taxon-name-part><tp:taxon-name-part taxon-name-part-type="species" reg="xuanchengensis">xuanchengensis</tp:taxon-name-part></tp:taxon-name></italic> sp. nov., while XVI–1/2XX with accessory glands invisible in <italic><tp:taxon-name><tp:taxon-name-part taxon-name-part-type="genus" reg="Amynthas">A.</tp:taxon-name-part><tp:taxon-name-part taxon-name-part-type="species" reg="zonarius">zonarius</tp:taxon-name-part></tp:taxon-name></italic>; spermathecae ~ 0.7 mm long, ampulla heart-shaped, duct is thick and ~ 1/2 of ampulla in <italic><tp:taxon-name><tp:taxon-name-part taxon-name-part-type="genus" reg="Amynthas">A.</tp:taxon-name-part><tp:taxon-name-part taxon-name-part-type="species" reg="xuanchengensis">xuanchengensis</tp:taxon-name-part></tp:taxon-name></italic> sp. nov., whereas spermathecae longer, ampulla ovoid, duct as long as ampulla in <italic><tp:taxon-name><tp:taxon-name-part taxon-name-part-type="genus" reg="Amynthas">A.</tp:taxon-name-part><tp:taxon-name-part taxon-name-part-type="species" reg="zonarius">zonarius</tp:taxon-name-part></tp:taxon-name></italic>; ovoid-shaped seminal chamber in <italic><tp:taxon-name><tp:taxon-name-part taxon-name-part-type="genus" reg="Amynthas">A.</tp:taxon-name-part><tp:taxon-name-part taxon-name-part-type="species" reg="xuanchengensis">xuanchengensis</tp:taxon-name-part></tp:taxon-name></italic> sp. nov., but band-shaped seminal chamber in <italic><tp:taxon-name><tp:taxon-name-part taxon-name-part-type="genus" reg="Amynthas">A.</tp:taxon-name-part><tp:taxon-name-part taxon-name-part-type="species" reg="zonarius">zonarius</tp:taxon-name-part></tp:taxon-name></italic> (Table <xref ref-type="table" rid="T3">3</xref>).</p><p>In terms of pigmentation, clitellum, setae number, the positions of spermathecal pores and male pores, inconspicuous spermathecal pores, invisible papillae within spermathecal pore and male pore regions, simple intestinal caeca. <italic><tp:taxon-name><tp:taxon-name-part taxon-name-part-type="genus" reg="Amynthas">Amynthas</tp:taxon-name-part><tp:taxon-name-part taxon-name-part-type="species" reg="xuanchengensis">xuanchengensis</tp:taxon-name-part></tp:taxon-name></italic> sp. nov. is somewhat similar to <italic><tp:taxon-name><tp:taxon-name-part taxon-name-part-type="genus" reg="Amynthas">Amynthas</tp:taxon-name-part><tp:taxon-name-part taxon-name-part-type="species" reg="baikmudongensis">baikmudongensis</tp:taxon-name-part></tp:taxon-name></italic> Hong, 2017. On the contrary, the new species is easily distinguished from <italic><tp:taxon-name><tp:taxon-name-part taxon-name-part-type="genus" reg="Amynthas">A.</tp:taxon-name-part><tp:taxon-name-part taxon-name-part-type="species" reg="baikmudongensis">baikmudongensis</tp:taxon-name-part></tp:taxon-name></italic> by body size, prostate glands, the characteristics of male pores, spermathecae, and diverticulum (Table <xref ref-type="table" rid="T3">3</xref>).</p></tp:treatment-sec><ref-list><ref id="B30"><mixed-citation xmlns:xlink="http://www.w3.org/1999/xlink" xlink:type="simple"><person-group><name name-style="western"><surname>Sims</surname><given-names>RW</given-names></name><name name-style="western"><surname>Easton</surname><given-names>EG</given-names></name></person-group> (<year>1972</year>) <article-title>A numerical revision of the earthworm genus <italic><tp:taxon-name><tp:taxon-name-part taxon-name-part-type="genus">Pheretima</tp:taxon-name-part></tp:taxon-name></italic> auct (<tp:taxon-name><tp:taxon-name-part taxon-name-part-type="family">Megascolecidae</tp:taxon-name-part></tp:taxon-name>: <tp:taxon-name><tp:taxon-name-part taxon-name-part-type="subclass">Oligochaeta</tp:taxon-name-part></tp:taxon-name>) with the recognition of new genera and an appendix on the earthworms collected by the Royal Society North Borneo Expedition. Biological Journal of the Linnean Society.</article-title><source>Linnean Society of London</source><volume>4</volume>(<issue>3</issue>): <fpage>169</fpage>–<lpage>268</lpage>. <ext-link xlink:href="10.1111/j.1095-8312.1972.tb00694.x" ext-link-type="doi" xlink:type="simple">https://doi.org/10.1111/j.1095-8312.1972.tb00694.x</ext-link></mixed-citation></ref><ref id="B31"><mixed-citation xmlns:xlink="http://www.w3.org/1999/xlink" xlink:type="simple"><person-group><name name-style="western"><surname>Sun</surname><given-names>J</given-names></name><name name-style="western"><surname>Zhao</surname><given-names>Q</given-names></name><name name-style="western"><surname>Qiu</surname><given-names>JP</given-names></name></person-group> (<year>2009</year>) <article-title>Four new species of earthworms belonging to the genus <italic><tp:taxon-name><tp:taxon-name-part taxon-name-part-type="genus">Amynthas</tp:taxon-name-part></tp:taxon-name></italic> (<tp:taxon-name><tp:taxon-name-part taxon-name-part-type="subclass">Oligochaeta</tp:taxon-name-part></tp:taxon-name>: <tp:taxon-name><tp:taxon-name-part taxon-name-part-type="family">Megascolecidae</tp:taxon-name-part></tp:taxon-name>) from Diaoluo Mountain, Hainan Island, China.</article-title><source>Revue Suisse de Zoologie</source><volume>116</volume>(<issue>2</issue>): <fpage>289</fpage>–<lpage>301</lpage>. <ext-link xlink:href="10.5962/bhl.part.79497" ext-link-type="doi" xlink:type="simple">https://doi.org/10.5962/bhl.part.79497</ext-link></mixed-citation></ref><ref id="B33"><mixed-citation xmlns:xlink="http://www.w3.org/1999/xlink" xlink:type="simple"><person-group><name name-style="western"><surname>Sun</surname><given-names>J</given-names></name><name name-style="western"><surname>Jiang</surname><given-names>JB</given-names></name><name name-style="western"><surname>Zhao</surname><given-names>Q</given-names></name><name name-style="western"><surname>Qiu</surname><given-names>JP</given-names></name></person-group> (<year>2015</year>) <article-title>New earthworms of the <italic><tp:taxon-name><tp:taxon-name-part taxon-name-part-type="genus">Amynthas</tp:taxon-name-part><tp:taxon-name-part taxon-name-part-type="species">morrisi</tp:taxon-name-part></tp:taxon-name></italic> group (<tp:taxon-name><tp:taxon-name-part taxon-name-part-type="subclass">Oligochaeta</tp:taxon-name-part></tp:taxon-name>, <tp:taxon-name><tp:taxon-name-part taxon-name-part-type="family">Megascolecidae</tp:taxon-name-part></tp:taxon-name>) from Hainan Island, China.</article-title><source>Zootaxa</source><volume>4058</volume>(<issue>2</issue>): <fpage>257</fpage>–<lpage>266</lpage>. <ext-link xlink:href="10.11646/zootaxa.4058.2.7" ext-link-type="doi" xlink:type="simple">https://doi.org/10.11646/zootaxa.4058.2.7</ext-link></mixed-citation></ref><ref id="B35"><mixed-citation xmlns:xlink="http://www.w3.org/1999/xlink" xlink:type="simple"><person-group><name name-style="western"><surname>Sun</surname><given-names>J</given-names></name><name name-style="western"><surname>Jiang</surname><given-names>JB</given-names></name><name name-style="western"><surname>Wu</surname><given-names>JZ</given-names></name><name name-style="western"><surname>Yuan</surname><given-names>Z</given-names></name><name name-style="western"><surname>Qiu</surname><given-names>JP</given-names></name></person-group> (<year>2021</year>) <article-title>Three new widely distributed and polymorphic species of <italic><tp:taxon-name><tp:taxon-name-part taxon-name-part-type="genus">Amynthas</tp:taxon-name-part></tp:taxon-name></italic> earthworms (<tp:taxon-name><tp:taxon-name-part taxon-name-part-type="subclass">Oligochaeta</tp:taxon-name-part></tp:taxon-name>, <tp:taxon-name><tp:taxon-name-part taxon-name-part-type="class">Clitellata</tp:taxon-name-part></tp:taxon-name>, <tp:taxon-name><tp:taxon-name-part taxon-name-part-type="family">Megascolecidae</tp:taxon-name-part></tp:taxon-name>) from South China.</article-title><source>Zootaxa</source><volume>4938</volume>(<issue>4</issue>): <fpage>457</fpage>–<lpage>474</lpage>. <ext-link xlink:href="10.11646/zootaxa.4938.4.5" ext-link-type="doi" xlink:type="simple">https://doi.org/10.11646/zootaxa.4938.4.5</ext-link></mixed-citation></ref><ref id="B29"><mixed-citation xmlns:xlink="http://www.w3.org/1999/xlink" xlink:type="simple"><person-group><name name-style="western"><surname>Shen</surname><given-names>HP</given-names></name><name name-style="western"><surname>Chang</surname><given-names>CH</given-names></name><name name-style="western"><surname>Chih</surname><given-names>WJ</given-names></name></person-group> (<year>2014</year>) Five new earthworm species of the genera <italic><tp:taxon-name><tp:taxon-name-part taxon-name-part-type="genus">Amynthas</tp:taxon-name-part></tp:taxon-name></italic> and <italic><tp:taxon-name><tp:taxon-name-part taxon-name-part-type="genus">Metaphire</tp:taxon-name-part></tp:taxon-name></italic> (<tp:taxon-name><tp:taxon-name-part taxon-name-part-type="family">Megascolecidae</tp:taxon-name-part></tp:taxon-name>: <tp:taxon-name><tp:taxon-name-part taxon-name-part-type="subclass">Oligochaeta</tp:taxon-name-part></tp:taxon-name>) from Matsu, Taiwan. Journal of Natural History 48(9–10): 9–10, 495–522. <ext-link xlink:href="10.1080/00222933.2013.826742" ext-link-type="doi" xlink:type="simple">https://doi.org/10.1080/00222933.2013.826742</ext-link></mixed-citation></ref><ref id="B16"><mixed-citation xmlns:xlink="http://www.w3.org/1999/xlink" xlink:type="simple"><person-group><name name-style="western"><surname>Jiang</surname><given-names>JB</given-names></name><name name-style="western"><surname>Sun</surname><given-names>J</given-names></name><name name-style="western"><surname>Zhao</surname><given-names>Q</given-names></name><name name-style="western"><surname>Qiu</surname><given-names>JP</given-names></name></person-group> (<year>2015</year>) <article-title>Four new earthworm species of the genus <italic><tp:taxon-name><tp:taxon-name-part taxon-name-part-type="genus">Amynthas</tp:taxon-name-part><tp:taxon-name-part taxon-name-part-type="species">kinberg</tp:taxon-name-part></tp:taxon-name></italic> (<tp:taxon-name><tp:taxon-name-part taxon-name-part-type="subclass">Oligochaeta</tp:taxon-name-part></tp:taxon-name>: <tp:taxon-name><tp:taxon-name-part taxon-name-part-type="family">Megascolecidae</tp:taxon-name-part></tp:taxon-name>) from the island of Hainan and Guangdong province, China.</article-title><source>Journal of Natural History</source><volume>49</volume>(<issue>1–2</issue>): <fpage>1</fpage>–<lpage>17</lpage>. <ext-link xlink:href="10.1080/00222933.2014.931480" ext-link-type="doi" xlink:type="simple">https://doi.org/10.1080/00222933.2014.931480</ext-link></mixed-citation></ref><ref id="B13"><mixed-citation xmlns:xlink="http://www.w3.org/1999/xlink" xlink:type="simple"><person-group><name name-style="western"><surname>Hong</surname><given-names>Y</given-names></name></person-group> (<year>2017</year>) Two new earthworms of the genus <italic><tp:taxon-name><tp:taxon-name-part taxon-name-part-type="genus">Amynthas</tp:taxon-name-part></tp:taxon-name></italic> Kinberg, 1867 (<tp:taxon-name><tp:taxon-name-part taxon-name-part-type="class">Clitellata</tp:taxon-name-part></tp:taxon-name>: <tp:taxon-name><tp:taxon-name-part taxon-name-part-type="family">Megascolecidae</tp:taxon-name-part></tp:taxon-name>) from Mt Jiri, Korea. Journal of Natural History 51(7–8): 7–8, 435–442. <ext-link xlink:href="10.1080/00222933.2016.1260782" ext-link-type="doi" xlink:type="simple">https://doi.org/10.1080/00222933.2016.1260782</ext-link></mixed-citation></ref><ref id="B6"><mixed-citation xmlns:xlink="http://www.w3.org/1999/xlink" xlink:type="simple"><person-group><name name-style="western"><surname>Chen</surname><given-names>Y</given-names></name><name name-style="western"><surname>Hsu</surname><given-names>CF</given-names></name><name name-style="western"><surname>Yang</surname><given-names>T</given-names></name><name name-style="western"><surname>Fong</surname><given-names>H</given-names></name></person-group> (<year>1975</year>) <article-title>On some new earthworms from China.</article-title><source>Dong Wu Xue Bao</source><volume>21</volume>: <fpage>89</fpage>–<lpage>99</lpage>. <ext-link xlink:href="https://www.semanticscholar.org/paper/ON-SOME-NEW-EARTHWORMS-FROM-CHINA-Hsu/b4bc0a49affad8a412da681fed68c015081a67ed" ext-link-type="uri" xlink:type="simple">https://www.semanticscholar.org/paper/ON-SOME-NEW-EARTHWORMS-FROM-CHINA-Hsu/b4bc0a49affad8a412da681fed68c015081a67ed</ext-link></mixed-citation></ref></ref-list></tp:taxon-treatment>
