# Supplementary material for: ﻿Four new earthworm species of the genera Amynthas and Metaphire (Oligochaeta, Megascolecidae) from Hunan and Anhui provinces, China
Source: Zookeys. 2024 Aug 26;1210:247–71. doi: 10.3897/zookeys.1210.125963 (PMC11369497; doi:10.3897/zookeys.1210.125963)
Supplement: XML Treatment for Metaphire donganensis [file zookeys.1210.125963-treatment4.xml]

<!DOCTYPE tp:taxon-treatment
  PUBLIC "-//TaxonX//DTD Taxonomic Treatment Publishing DTD v0 20100105//EN" "tax-treatment-NSO.dtd">
<tp:taxon-treatment xmlns:tp="http://www.plazi.org/taxpub"><tp:treatment-meta><kwd-group><label>Taxon classification</label><kwd>
                <named-content content-type="kingdom">Animalia</named-content>
              </kwd><kwd>
                <named-content content-type="subclass">Oligochaeta</named-content>
              </kwd><kwd>
                <named-content content-type="family">Megascolecidae</named-content>
              </kwd></kwd-group><mixed-citation publication-type="journal"><person-group><name><surname>Jin</surname><given-names>Qing</given-names></name><name><surname>Li</surname><given-names>Jiali</given-names></name><name><surname>Jiang</surname><given-names>Jibao</given-names></name><name><surname>Qiu</surname><given-names>Jiangping</given-names></name></person-group><article-title>﻿Four new earthworm species of the genera <italic><tp:taxon-name><tp:taxon-name-part taxon-name-part-type="genus" reg="Amynthas">Amynthas</tp:taxon-name-part></tp:taxon-name></italic> and <italic><tp:taxon-name><tp:taxon-name-part taxon-name-part-type="genus" reg="Metaphire">Metaphire</tp:taxon-name-part></tp:taxon-name></italic> (<tp:taxon-name><tp:taxon-name-part taxon-name-part-type="subclass">Oligochaeta</tp:taxon-name-part></tp:taxon-name>, <tp:taxon-name><tp:taxon-name-part taxon-name-part-type="family">Megascolecidae</tp:taxon-name-part></tp:taxon-name>) from Hunan and Anhui provinces, China</article-title><source>Zookeys</source><day>26</day><month>08</month><year>2024</year><volume>1210</volume><fpage>247</fpage><lpage>271</lpage><pub-id pub-id-type="doi">10.3897/zookeys.1210.125963</pub-id></mixed-citation></tp:treatment-meta><tp:nomenclature><label>﻿</label><tp:taxon-name>
              <object-id xmlns:xlink="http://www.w3.org/1999/xlink" content-type="arpha" xlink:type="simple">8E1C41F9-35AA-5322-BC26-D62CB1A52E22</object-id>
              <tp:taxon-name-part taxon-name-part-type="genus" reg="Metaphire">Metaphire</tp:taxon-name-part>
              <tp:taxon-name-part taxon-name-part-type="species" reg="donganensis">donganensis</tp:taxon-name-part>
              <object-id xmlns:xlink="http://www.w3.org/1999/xlink" content-type="zoobank" xlink:type="simple">https://zoobank.org/25F88443-9F42-49B6-AC05-114236A5D710</object-id>
            </tp:taxon-name><tp:taxon-authority>Jin &amp; Jiang</tp:taxon-authority><tp:taxon-status xmlns:xlink="http://www.w3.org/1999/xlink" xlink:type="simple">sp. nov.</tp:taxon-status><xref ref-type="fig" rid="F5">Fig. 5</xref></tp:nomenclature><tp:treatment-sec sec-type="material" id="SECID0ET4AI"><title>Material examined.</title><p><bold><italic>Holotype</italic>.</bold> • 1 clitellate (HU201613-01A), China, Hunan Province, Dongan City (<named-content xmlns:xlink="http://www.w3.org/1999/xlink" content-type="dwc:verbatimCoordinates" xlink:type="simple"><named-content content-type="geo-json" specific-use="{&#34;type&#34;:&#34;Point&#34;,&#34;coordinates&#34;:[111.195310,26.354990]}" id="NCID0EB5AI" xlink:type="simple">26.35499°N, 111.19531°E</named-content></named-content>), 172 m elevation, brown soil under vegetable field in farmland, 4 May 2016, JB Jiang, J Sun, Y Dong, and Y Zheng. <bold><italic>Paratypes</italic>.</bold> 13 clitellates in total • 1 clitellate (HU201613-01B), China, Hunan Province, Dongan City (<named-content xmlns:xlink="http://www.w3.org/1999/xlink" content-type="dwc:verbatimCoordinates" xlink:type="simple"><named-content content-type="geo-json" specific-use="{&#34;type&#34;:&#34;Point&#34;,&#34;coordinates&#34;:[111.195310,26.354990]}" id="NCID0EN5AI" xlink:type="simple">26.35499°N, 111.19531°E</named-content></named-content>), 172 m elevation, brown soil under vegetable field in farmland, 4 May 2016, JB Jiang, J Sun, Y Dong and Y Zheng • 2 clitellates (P1CJHUSH190511779 N9-03), China, Hunan Province, Liuyang City (<named-content xmlns:xlink="http://www.w3.org/1999/xlink" content-type="dwc:verbatimCoordinates" xlink:type="simple"><named-content content-type="geo-json" specific-use="{&#34;type&#34;:&#34;Point&#34;,&#34;coordinates&#34;:[113.520080,28.327950]}" id="NCID0EV5AI" xlink:type="simple">28.32795°N, 113.52008°E</named-content></named-content>), 112 m elevation, red soil under vegetable in vegetable garden, 11 May 2019, Y Dong, YF Qin and YZ Wu • 7 clitellates (P1CJHUSH190512778 N11-01), China, Hunan Province, Yueyang City (<named-content xmlns:xlink="http://www.w3.org/1999/xlink" content-type="dwc:verbatimCoordinates" xlink:type="simple"><named-content content-type="geo-json" specific-use="{&#34;type&#34;:&#34;Point&#34;,&#34;coordinates&#34;:[113.701320,28.919950]}" id="NCID0E45AI" xlink:type="simple">28.91995°N, 113.70132°E</named-content></named-content>), 179 m elevation, brown soil under rape in rape field, 12 May 2019, Y Dong, YF Qin and YZ Wu • 1 clitellate (P1CJHUSH190512096 Q3-04), China, Hunan Province, Linxiang City (<named-content xmlns:xlink="http://www.w3.org/1999/xlink" content-type="dwc:verbatimCoordinates" xlink:type="simple"><named-content content-type="geo-json" specific-use="{&#34;type&#34;:&#34;Point&#34;,&#34;coordinates&#34;:[113.401760,29.335500]}" id="NCID0EF6AI" xlink:type="simple">29.33550°N, 113.40176°E</named-content></named-content>), 51 m elevation, brown sandy soil under shrub in grove, 12 May 2019, Y Dong, YF Qin and YZ Wu • 2 clitellates (P1CJHUSH190518092 Q6-01), China, Hunan Province, Yuanjiang City (<named-content xmlns:xlink="http://www.w3.org/1999/xlink" content-type="dwc:verbatimCoordinates" xlink:type="simple"><named-content content-type="geo-json" specific-use="{&#34;type&#34;:&#34;Point&#34;,&#34;coordinates&#34;:[112.297980,29.043690]}" id="NCID0EN6AI" xlink:type="simple">29.04369°N, 112.29798°E</named-content></named-content>), 48 m elevation, brown soil under litter next to the house, 18 May 2019, Y Dong, YF Qin and YK Li.</p></tp:treatment-sec><tp:treatment-sec sec-type="diagnosis" id="SECID0ES6AI"><title>Diagnosis.</title><p>Size medium to large. Spermathecal pores in 6/7–8/9, separated by 1/3 of body circumference. Male pores in XVIII, separated by 1/3 of body circumference, each on the bottom center of the longitudinal copulatory chamber. Sometimes the copulatory chamber eversion is ridged. Spermathecae three pairs in VII–IX, ampulla heart- or rod-shaped, duct thick and as long as ampulla. Diverticulum as long as main pouch (duct and ampulla together), slender and straight at proximal part, terminal 1/2 dilated into twisted in zigzag fashion. Intestinal caeca are simple. Prostate glands are well developed.</p></tp:treatment-sec><tp:treatment-sec sec-type="description" id="SECID0EX6AI"><title>External characters.</title><p>Pale brown dorsal and ventral pigmentation. Dimensions 72–159 mm by 4.6–7.0 mm at clitellum, segments 78–111. Annulus present on IX–XVIII. The dorsal midline is clearly visible and purplish brown. First dorsal pore of all examined individuals in 12/13. Prostomium 1/2 epilobous. Clitellum annular, pale taupe, in XIV– XVI, smooth, setae invisible externally. Setae numbering 20–34 at III, 20–46 at V, 28–58 at VIII, 52–66 at XX, 58–70 at XXV; 8–13 between male pores; 14–17 (VI), 16–20 (VII) and 17–21 (VIII) between spermathecal pores; setal formula, aa = 1.0–1.6ab, zz = 1.2–1.8zy. Male pores one pair in XVIII, separated by 1/3 body circumference, each on the bottom center of the longitudinal copulatory chamber, multiple radioactive folds on the outer edge (Fig. <xref ref-type="fig" rid="F5">5A</xref>). Sometimes the copulatory chamber eversion is ridged (specimen P1CJHUSH190511779 N9-03, P1CJHUSH190512096 Q3-04 and P1CJHUSH190518092 Q6-01) (Fig. <xref ref-type="fig" rid="F5">5D</xref>). Female pore single in XIV, oval, milky white. Spermathecal pores three pairs in 6/7–8/9, ventral, large eye-like, milky white porophore in center, separated by 1/3 body circumference.</p></tp:treatment-sec><tp:treatment-sec sec-type="description" id="SECID0EFABI"><title>Internal characters.</title><p>Septa 5/6–7/8 thick and muscular, 10/11–12/13 slightly thickened, 8/9 and 9/10 absent. Gizzard spherical, in IX–X. Intestine enlarged distinctly from XV. Intestinal caeca paired in XXVII, extending anteriorly to XXIII, simple, smooth dorsal margin, weakly constricted on ventral margin (Fig. <xref ref-type="fig" rid="F5">5C</xref>). Four esophageal hearts in X–XIII, the latter three are more developed than the first pair. Male sexual system holandric, testis sacs two pairs, in X and XI, well developed, left and right lobes connected on the ventral side. Seminal vesicles two pairs, extending in XI and XII, well developed, left and right lobes separated on the ventral side. Prostate glands well developed, inserting in XVIII and extending to XVI and XXII, strip lobate, prostatic duct U-shaped, slightly thicker at the distal part (Fig. <xref ref-type="fig" rid="F5">5B</xref>). No accessory glands observed. Spermathecae three pairs in VII–IX, ampulla heart- or rod-shaped, ~ 3.2–8.0 mm long in holotype; ampulla duct is swollen and as long as ampulla. Diverticulum as long as main pouch (duct and ampulla together), slender and straight at proximal part, terminal 1/2 dilated into twisted in zigzag fashion. No accessory glands observed (Fig. <xref ref-type="fig" rid="F5">5E</xref>).</p></tp:treatment-sec><tp:treatment-sec sec-type="etymology" id="SECID0EXABI"><title>Etymology.</title><p>The species is named after its type locality.</p></tp:treatment-sec><tp:treatment-sec sec-type="remarks" id="SECID0E3ABI"><title>Remarks.</title><p><italic><tp:taxon-name><tp:taxon-name-part taxon-name-part-type="genus" reg="Metaphire">Metaphire</tp:taxon-name-part><tp:taxon-name-part taxon-name-part-type="species" reg="donganensis">donganensis</tp:taxon-name-part></tp:taxon-name></italic> sp. nov. with three pairs spermathecal pores in 6/7–8/9, keys to the <italic><tp:taxon-name><tp:taxon-name-part taxon-name-part-type="genus" reg="Metaphire">Metaphire</tp:taxon-name-part><tp:taxon-name-part taxon-name-part-type="species" reg="houlleti">houlleti</tp:taxon-name-part></tp:taxon-name></italic> group, which includes 44 species (<xref ref-type="bibr" rid="B30">Sims and Easton 1972</xref>; <xref ref-type="bibr" rid="B9">Feng 1984</xref>; <xref ref-type="bibr" rid="B10">Feng and Ma 1987</xref>; <xref ref-type="bibr" rid="B28">Qiu and Zhong 1993</xref>; <xref ref-type="bibr" rid="B34">Sun et al. 2018</xref>). <italic><tp:taxon-name><tp:taxon-name-part taxon-name-part-type="genus" reg="Metaphire">Metaphire</tp:taxon-name-part><tp:taxon-name-part taxon-name-part-type="species" reg="vulgaris">vulgaris</tp:taxon-name-part><tp:taxon-name-part taxon-name-part-type="subspecies" reg="agricola">agricola</tp:taxon-name-part></tp:taxon-name></italic> (Chen, 1930) is slightly akin to the new species in the respects of body size, first dorsal pore in 12/13, clitellum in XIV–XVI, setae number, the position and characteristics of spermathecal pores, simple intestinal caeca, and the characteristics of diverticulum. Instead, the difference between the two species is in the pigmentation, pale brown in <italic><tp:taxon-name><tp:taxon-name-part taxon-name-part-type="genus" reg="Metaphire">M.</tp:taxon-name-part><tp:taxon-name-part taxon-name-part-type="species" reg="donganensis">donganensis</tp:taxon-name-part></tp:taxon-name></italic> sp. nov., earthy yellow in <italic><tp:taxon-name><tp:taxon-name-part taxon-name-part-type="genus" reg="Metaphire">M.</tp:taxon-name-part><tp:taxon-name-part taxon-name-part-type="species" reg="vulgaris">vulgaris</tp:taxon-name-part><tp:taxon-name-part taxon-name-part-type="subspecies" reg="agricola">agricola</tp:taxon-name-part></tp:taxon-name></italic> (Feng, 1981). Further, the ventral distance of spermathecal pore and male pores are 1/3C and 1/3 C in <italic><tp:taxon-name><tp:taxon-name-part taxon-name-part-type="genus" reg="Metaphire">M.</tp:taxon-name-part><tp:taxon-name-part taxon-name-part-type="species" reg="donganensis">donganensis</tp:taxon-name-part></tp:taxon-name></italic> sp. nov., but 1/4C and 1/4C in <italic><tp:taxon-name><tp:taxon-name-part taxon-name-part-type="genus" reg="Metaphire">M.</tp:taxon-name-part><tp:taxon-name-part taxon-name-part-type="species" reg="vulgaris">vulgaris</tp:taxon-name-part><tp:taxon-name-part taxon-name-part-type="subspecies" reg="agricola">agricola</tp:taxon-name-part></tp:taxon-name></italic>; no papillae within spermathecal pore region of <italic><tp:taxon-name><tp:taxon-name-part taxon-name-part-type="genus" reg="Metaphire">M.</tp:taxon-name-part><tp:taxon-name-part taxon-name-part-type="species" reg="donganensis">donganensis</tp:taxon-name-part></tp:taxon-name></italic> sp. nov., but paired papillae in VII of <italic><tp:taxon-name><tp:taxon-name-part taxon-name-part-type="genus" reg="Metaphire">M.</tp:taxon-name-part><tp:taxon-name-part taxon-name-part-type="species" reg="vulgaris">vulgaris</tp:taxon-name-part><tp:taxon-name-part taxon-name-part-type="subspecies" reg="agricola">agricola</tp:taxon-name-part></tp:taxon-name></italic>; no papillae within male pore region of <italic><tp:taxon-name><tp:taxon-name-part taxon-name-part-type="genus" reg="Metaphire">M.</tp:taxon-name-part><tp:taxon-name-part taxon-name-part-type="species" reg="donganensis">donganensis</tp:taxon-name-part></tp:taxon-name></italic> sp. nov., while paired papillae on the inner side of male pore in <italic><tp:taxon-name><tp:taxon-name-part taxon-name-part-type="genus" reg="Metaphire">M.</tp:taxon-name-part><tp:taxon-name-part taxon-name-part-type="species" reg="vulgaris">vulgaris</tp:taxon-name-part><tp:taxon-name-part taxon-name-part-type="subspecies" reg="agricola">agricola</tp:taxon-name-part></tp:taxon-name></italic>; prostate glands well developed in XVI–XXII of <italic><tp:taxon-name><tp:taxon-name-part taxon-name-part-type="genus" reg="Metaphire">M.</tp:taxon-name-part><tp:taxon-name-part taxon-name-part-type="species" reg="donganensis">donganensis</tp:taxon-name-part></tp:taxon-name></italic> sp. nov., nevertheless in XVII–XX with accessory glands invisible in <italic><tp:taxon-name><tp:taxon-name-part taxon-name-part-type="genus" reg="Metaphire">M.</tp:taxon-name-part><tp:taxon-name-part taxon-name-part-type="species" reg="vulgaris">vulgaris</tp:taxon-name-part><tp:taxon-name-part taxon-name-part-type="subspecies" reg="agricola">agricola</tp:taxon-name-part></tp:taxon-name></italic>; spermathecae ~ 3.2–8.0 mm long, ampulla heart- or rod-shaped, duct swollen, as long as ampulla of <italic><tp:taxon-name><tp:taxon-name-part taxon-name-part-type="genus" reg="Metaphire">M.</tp:taxon-name-part><tp:taxon-name-part taxon-name-part-type="species" reg="donganensis">donganensis</tp:taxon-name-part></tp:taxon-name></italic> sp. nov., while spermathecae ~ 4.5 mm long, ampulla pear-shaped, ampulla duct 1/2 of ampulla in <italic><tp:taxon-name><tp:taxon-name-part taxon-name-part-type="genus" reg="Metaphire">M.</tp:taxon-name-part><tp:taxon-name-part taxon-name-part-type="species" reg="vulgaris">vulgaris</tp:taxon-name-part><tp:taxon-name-part taxon-name-part-type="subspecies" reg="agricola">agricola</tp:taxon-name-part></tp:taxon-name></italic>; no accessory glands in <italic><tp:taxon-name><tp:taxon-name-part taxon-name-part-type="genus" reg="Metaphire">M.</tp:taxon-name-part><tp:taxon-name-part taxon-name-part-type="species" reg="donganensis">donganensis</tp:taxon-name-part></tp:taxon-name></italic> sp. nov., while paired accessory glands in the VIII of <italic><tp:taxon-name><tp:taxon-name-part taxon-name-part-type="genus" reg="Metaphire">M.</tp:taxon-name-part><tp:taxon-name-part taxon-name-part-type="species" reg="vulgaris">vulgaris</tp:taxon-name-part><tp:taxon-name-part taxon-name-part-type="subspecies" reg="agricola">agricola</tp:taxon-name-part></tp:taxon-name></italic> (Table <xref ref-type="table" rid="T4">4</xref>).</p><table-wrap id="T4" position="float" orientation="portrait"><label>Table 4.</label><caption><p>A comparison of characters of <italic><tp:taxon-name><tp:taxon-name-part taxon-name-part-type="genus" reg="Metaphire">M.</tp:taxon-name-part><tp:taxon-name-part taxon-name-part-type="species" reg="donganensis">donganensis</tp:taxon-name-part></tp:taxon-name></italic> sp. nov. and similar species of the <italic><tp:taxon-name><tp:taxon-name-part taxon-name-part-type="genus" reg="Metaphire">Metaphire</tp:taxon-name-part><tp:taxon-name-part taxon-name-part-type="species" reg="houlleti">houlleti</tp:taxon-name-part></tp:taxon-name></italic> group. Abbreviations: sp, spermathecal pores, mp, male pores.</p></caption><table id="TID0EFCBI" rules="all"><tbody><tr><th rowspan="1" colspan="1">Character</th><th rowspan="1" colspan="1">
                      <italic>
                        <tp:taxon-name><tp:taxon-name-part taxon-name-part-type="genus" reg="Metaphire">M.</tp:taxon-name-part><tp:taxon-name-part taxon-name-part-type="species" reg="donganensis">donganensis</tp:taxon-name-part></tp:taxon-name>
                      </italic>
                    </th><th rowspan="1" colspan="1">
                      <italic>
                        <tp:taxon-name><tp:taxon-name-part taxon-name-part-type="genus" reg="Metaphire">M.</tp:taxon-name-part><tp:taxon-name-part taxon-name-part-type="species" reg="vulgaris">vulgaris</tp:taxon-name-part><tp:taxon-name-part taxon-name-part-type="subspecies" reg="agricola">agricola</tp:taxon-name-part></tp:taxon-name>
                      </italic>
                    </th><th rowspan="1" colspan="1">
                      <italic>
                        <tp:taxon-name><tp:taxon-name-part taxon-name-part-type="genus" reg="Metaphire">M.</tp:taxon-name-part><tp:taxon-name-part taxon-name-part-type="species" reg="tschiliensis">tschiliensis</tp:taxon-name-part><tp:taxon-name-part taxon-name-part-type="subspecies" reg="lanzhouensis">lanzhouensis</tp:taxon-name-part></tp:taxon-name>
                      </italic>
                    </th><th rowspan="1" colspan="1">
                      <italic>
                        <tp:taxon-name><tp:taxon-name-part taxon-name-part-type="genus" reg="Metaphire">M.</tp:taxon-name-part><tp:taxon-name-part taxon-name-part-type="species" reg="viridis">viridis</tp:taxon-name-part></tp:taxon-name>
                      </italic>
                    </th><th rowspan="1" colspan="1">
                      <italic>
                        <tp:taxon-name><tp:taxon-name-part taxon-name-part-type="genus" reg="Metaphire">M.</tp:taxon-name-part><tp:taxon-name-part taxon-name-part-type="species" reg="ptychosiphona">ptychosiphona</tp:taxon-name-part></tp:taxon-name>
                      </italic>
                    </th><th rowspan="1" colspan="1">
                      <italic>
                        <tp:taxon-name><tp:taxon-name-part taxon-name-part-type="genus" reg="Metaphire">M.</tp:taxon-name-part><tp:taxon-name-part taxon-name-part-type="species" reg="sanmingensis">sanmingensis</tp:taxon-name-part></tp:taxon-name>
                      </italic>
                    </th></tr><tr><td rowspan="1" colspan="1">Body size (mm)</td><td rowspan="1" colspan="1">72–159*4.6–7.0</td><td rowspan="1" colspan="1">118*6.0</td><td rowspan="1" colspan="1">245–310*6–7</td><td rowspan="1" colspan="1">192–230*9.5–10</td><td rowspan="1" colspan="1">196–295*6.0–9.0</td><td rowspan="1" colspan="1">55–113* 4–5.5</td></tr><tr><td rowspan="1" colspan="1">Pigment dorsum</td><td rowspan="1" colspan="1">Pale brown</td><td rowspan="1" colspan="1">Earthy yellow</td><td rowspan="1" colspan="1">Earthy yellow</td><td rowspan="1" colspan="1">Dark green</td><td rowspan="1" colspan="1">Grey-brown</td><td rowspan="1" colspan="1">Pale brown to brown</td></tr><tr><td rowspan="1" colspan="1">Pigment ventrum</td><td rowspan="1" colspan="1">Pale brown</td><td rowspan="1" colspan="1">Earthy yellow</td><td rowspan="1" colspan="1">Earthy yellow</td><td rowspan="1" colspan="1">Pale green</td><td rowspan="1" colspan="1">Grey-brown</td><td rowspan="1" colspan="1">None</td></tr><tr><td rowspan="1" colspan="1">First dorsal pore</td><td rowspan="1" colspan="1">12/13</td><td rowspan="1" colspan="1">12/13</td><td rowspan="1" colspan="1">12/13</td><td rowspan="1" colspan="1">12/13</td><td rowspan="1" colspan="1">11/12</td><td rowspan="1" colspan="1">11/12, 12/13 or 13/14</td></tr><tr><td rowspan="1" colspan="1">Setae numbering</td><td rowspan="1" colspan="1">20–34/III, 28–58/VIII, 52–66/XX</td><td rowspan="1" colspan="1">29/III, 54/VIII, 62/XXV</td><td rowspan="1" colspan="1">32–40/III, 46–55/VIII</td><td rowspan="1" colspan="1">47–50/III, 64–67/VIII, 92–95/XXV</td><td rowspan="1" colspan="1">57–61III, 64–79/VIII, 87–117/XX</td><td rowspan="1" colspan="1">16–24/III, 33–40/VIII, 44–48/XX</td></tr><tr><td rowspan="1" colspan="1">Setae number between sp</td><td rowspan="1" colspan="1">17–21 (VIII)</td><td rowspan="1" colspan="1">-</td><td rowspan="1" colspan="1">16–24 (VIII)</td><td rowspan="1" colspan="1">-</td><td rowspan="1" colspan="1">28–34 (VIII)</td><td rowspan="1" colspan="1">12 (VIII)</td></tr><tr><td rowspan="1" colspan="1">Setae number between mp</td><td rowspan="1" colspan="1">8–13 (XVIII)</td><td rowspan="1" colspan="1">-</td><td rowspan="1" colspan="1">8–14 (XVIII)</td><td rowspan="1" colspan="1">-</td><td rowspan="1" colspan="1">15–27 (XVIII)</td><td rowspan="1" colspan="1">8–9 (XVIII)</td></tr><tr><td rowspan="1" colspan="1">Ventral distance of sp</td><td rowspan="1" colspan="1">1/3C</td><td rowspan="1" colspan="1">1/4C</td><td rowspan="1" colspan="1">1/3C</td><td rowspan="1" colspan="1">1/2C</td><td rowspan="1" colspan="1">2/5C</td><td rowspan="1" colspan="1">1/3C</td></tr><tr><td rowspan="1" colspan="1">Papillae within sp region</td><td rowspan="1" colspan="1">None</td><td rowspan="1" colspan="1">Paired in VII</td><td rowspan="1" colspan="1">None</td><td rowspan="1" colspan="1">Paired in VII, VIII, and IX</td><td rowspan="1" colspan="1">None</td><td rowspan="1" colspan="1">Two in VII and VIII, or extra two paired in VIII</td></tr><tr><td rowspan="1" colspan="1">Ventral distance of mp</td><td rowspan="1" colspan="1">1/3C</td><td rowspan="1" colspan="1">1/4C</td><td rowspan="1" colspan="1">1/3C</td><td rowspan="1" colspan="1">1/2C</td><td rowspan="1" colspan="1">1/3C</td><td rowspan="1" colspan="1">1/3C</td></tr><tr><td rowspan="1" colspan="1">Papillae within mp region</td><td rowspan="1" colspan="1">None</td><td rowspan="1" colspan="1">Paired in the inner side of male pore</td><td rowspan="1" colspan="1">One in pouches</td><td rowspan="1" colspan="1">Four in pouches</td><td rowspan="1" colspan="1">None</td><td rowspan="1" colspan="1">Three in the inner side of male pores, extra three in XVIII</td></tr><tr><td rowspan="1" colspan="1">Prostate glands</td><td rowspan="1" colspan="1">Well developed</td><td rowspan="1" colspan="1">Developed</td><td rowspan="1" colspan="1">Underdeveloped with accessory gland</td><td rowspan="1" colspan="1">Developed with accessory gland</td><td rowspan="1" colspan="1">Well developed</td><td rowspan="1" colspan="1">Developed</td></tr><tr><td rowspan="1" colspan="1">Diverticulum</td><td rowspan="1" colspan="1">As long as main pouch, terminal 1/2 dilated into zigzag fashion</td><td rowspan="1" colspan="1">Shorter, terminal 2/3 dilated into twisted zigzag fashion</td><td rowspan="1" colspan="1">As long as main pouch, terminal 2/3 dilated into zigzag fashion</td><td rowspan="1" colspan="1">Longer, terminal 1/2 dilated into zigzag fashion</td><td rowspan="1" colspan="1">Shorter, terminal 0.6 dilated into zigzag fashion</td><td rowspan="1" colspan="1">Shorter, terminal dilated into rod-shaped seminal chamber</td></tr><tr><td rowspan="1" colspan="1">Accessory glands</td><td rowspan="1" colspan="1">None</td><td rowspan="1" colspan="1">Paired in VIII</td><td rowspan="1" colspan="1">None</td><td rowspan="1" colspan="1">Paired in VII, VIII, and IX</td><td rowspan="1" colspan="1">None</td><td rowspan="1" colspan="1">Invisible</td></tr></tbody></table></table-wrap><p>We compare the new species to <italic><tp:taxon-name><tp:taxon-name-part taxon-name-part-type="genus" reg="Metaphire">Metaphire</tp:taxon-name-part><tp:taxon-name-part taxon-name-part-type="species" reg="tschiliensis">tschiliensis</tp:taxon-name-part><tp:taxon-name-part taxon-name-part-type="subspecies" reg="lanzhouensis">lanzhouensis</tp:taxon-name-part></tp:taxon-name></italic> (Feng, 1984), which has three pairs of spermathecal pores in 6/7–8/9. They share several common characters in the first dorsal pore position, clitellum in XIV–XVI, setae number, the position of spermathecal pores, the position and characteristics of male pores, no papillae within spermathecal pore region, simple intestinal caeca, and the characteristics of the diverticulum. Quite the contrary, the new species is smaller than <italic><tp:taxon-name><tp:taxon-name-part taxon-name-part-type="genus" reg="Metaphire">M.</tp:taxon-name-part><tp:taxon-name-part taxon-name-part-type="species" reg="tschiliensis">tschiliensis</tp:taxon-name-part><tp:taxon-name-part taxon-name-part-type="subspecies" reg="lanzhouensis">lanzhouensis</tp:taxon-name-part></tp:taxon-name></italic>. Beyond that, coloration is pale brown in <italic><tp:taxon-name><tp:taxon-name-part taxon-name-part-type="genus" reg="Metaphire">M.</tp:taxon-name-part><tp:taxon-name-part taxon-name-part-type="species" reg="donganensis">donganensis</tp:taxon-name-part></tp:taxon-name></italic> sp. nov., earthy yellow in <italic><tp:taxon-name><tp:taxon-name-part taxon-name-part-type="genus" reg="Metaphire">M.</tp:taxon-name-part><tp:taxon-name-part taxon-name-part-type="species" reg="tschiliensis">tschiliensis</tp:taxon-name-part><tp:taxon-name-part taxon-name-part-type="subspecies" reg="lanzhouensis">lanzhouensis</tp:taxon-name-part></tp:taxon-name></italic>; spermathecal pores are obvious in <italic><tp:taxon-name><tp:taxon-name-part taxon-name-part-type="genus" reg="Metaphire">M.</tp:taxon-name-part><tp:taxon-name-part taxon-name-part-type="species" reg="donganensis">donganensis</tp:taxon-name-part></tp:taxon-name></italic> sp. nov., but inconspicuous in <italic><tp:taxon-name><tp:taxon-name-part taxon-name-part-type="genus" reg="Metaphire">M.</tp:taxon-name-part><tp:taxon-name-part taxon-name-part-type="species" reg="tschiliensis">tschiliensis</tp:taxon-name-part><tp:taxon-name-part taxon-name-part-type="subspecies" reg="lanzhouensis">lanzhouensis</tp:taxon-name-part></tp:taxon-name></italic>; no papillae within male pore region of <italic><tp:taxon-name><tp:taxon-name-part taxon-name-part-type="genus" reg="Metaphire">M.</tp:taxon-name-part><tp:taxon-name-part taxon-name-part-type="species" reg="donganensis">donganensis</tp:taxon-name-part></tp:taxon-name></italic> sp. nov., but one in pouch of <italic><tp:taxon-name><tp:taxon-name-part taxon-name-part-type="genus" reg="Metaphire">M.</tp:taxon-name-part><tp:taxon-name-part taxon-name-part-type="species" reg="tschiliensis">tschiliensis</tp:taxon-name-part><tp:taxon-name-part taxon-name-part-type="subspecies" reg="lanzhouensis">lanzhouensis</tp:taxon-name-part></tp:taxon-name></italic>; prostate glands well developed in XVI–XXII of <italic><tp:taxon-name><tp:taxon-name-part taxon-name-part-type="genus" reg="Metaphire">M.</tp:taxon-name-part><tp:taxon-name-part taxon-name-part-type="species" reg="donganensis">donganensis</tp:taxon-name-part></tp:taxon-name></italic> sp. nov., while underdeveloped in XVII–XIX with a large lumpy accessory gland in <italic><tp:taxon-name><tp:taxon-name-part taxon-name-part-type="genus" reg="Metaphire">M.</tp:taxon-name-part><tp:taxon-name-part taxon-name-part-type="species" reg="tschiliensis">tschiliensis</tp:taxon-name-part><tp:taxon-name-part taxon-name-part-type="subspecies" reg="lanzhouensis">lanzhouensis</tp:taxon-name-part></tp:taxon-name></italic>; spermathecae ~ 3.2–8.0 mm long, ampulla heart- or rod-shaped of <italic><tp:taxon-name><tp:taxon-name-part taxon-name-part-type="genus" reg="Metaphire">M.</tp:taxon-name-part><tp:taxon-name-part taxon-name-part-type="species" reg="donganensis">donganensis</tp:taxon-name-part></tp:taxon-name></italic> sp. nov., but spermathecae ~ 4 mm long, ampulla spherical-shaped in <italic><tp:taxon-name><tp:taxon-name-part taxon-name-part-type="genus" reg="Metaphire">M.</tp:taxon-name-part><tp:taxon-name-part taxon-name-part-type="species" reg="tschiliensis">tschiliensis</tp:taxon-name-part><tp:taxon-name-part taxon-name-part-type="subspecies" reg="lanzhouensis">lanzhouensis</tp:taxon-name-part></tp:taxon-name></italic> (Table <xref ref-type="table" rid="T4">4</xref>).</p><p>Considering the three pairs of spermathecal pores in 6/7–8/9, we compared the new species with <italic><tp:taxon-name><tp:taxon-name-part taxon-name-part-type="genus" reg="Metaphire">Metaphire</tp:taxon-name-part><tp:taxon-name-part taxon-name-part-type="species" reg="viridis">viridis</tp:taxon-name-part></tp:taxon-name></italic> Feng &amp; Ma, 1987. Both have first dorsal pores in 12/13, clitellum in XIV–XVI, the same position and characteristics of spermathecal pores, simple intestinal caeca, and the same characteristics of diverticulum. However, the new species differs from <italic><tp:taxon-name><tp:taxon-name-part taxon-name-part-type="genus" reg="Metaphire">M.</tp:taxon-name-part><tp:taxon-name-part taxon-name-part-type="species" reg="viridis">viridis</tp:taxon-name-part></tp:taxon-name></italic> in many respects. <italic><tp:taxon-name><tp:taxon-name-part taxon-name-part-type="genus" reg="Metaphire">Metaphire</tp:taxon-name-part><tp:taxon-name-part taxon-name-part-type="species" reg="donganensis">donganensis</tp:taxon-name-part></tp:taxon-name></italic> sp. nov. is smaller than <italic><tp:taxon-name><tp:taxon-name-part taxon-name-part-type="genus" reg="Metaphire">M.</tp:taxon-name-part><tp:taxon-name-part taxon-name-part-type="species" reg="viridis">viridis</tp:taxon-name-part></tp:taxon-name></italic> with pale brown coloration; setae number of <italic><tp:taxon-name><tp:taxon-name-part taxon-name-part-type="genus" reg="Metaphire">M.</tp:taxon-name-part><tp:taxon-name-part taxon-name-part-type="species" reg="donganensis">donganensis</tp:taxon-name-part></tp:taxon-name></italic> sp. nov. is less than <italic><tp:taxon-name><tp:taxon-name-part taxon-name-part-type="genus" reg="Metaphire">M.</tp:taxon-name-part><tp:taxon-name-part taxon-name-part-type="species" reg="viridis">viridis</tp:taxon-name-part></tp:taxon-name></italic>; the ventral distance of spermathecal pore and male pores are 1/3C and 1/3 C in <italic><tp:taxon-name><tp:taxon-name-part taxon-name-part-type="genus" reg="Metaphire">M.</tp:taxon-name-part><tp:taxon-name-part taxon-name-part-type="species" reg="donganensis">donganensis</tp:taxon-name-part></tp:taxon-name></italic> sp. nov., but 1/2C and 1/2C in <italic><tp:taxon-name><tp:taxon-name-part taxon-name-part-type="genus" reg="Metaphire">M.</tp:taxon-name-part><tp:taxon-name-part taxon-name-part-type="species" reg="viridis">viridis</tp:taxon-name-part></tp:taxon-name></italic>; no papillae within spermathecal pore region of <italic><tp:taxon-name><tp:taxon-name-part taxon-name-part-type="genus" reg="Metaphire">M.</tp:taxon-name-part><tp:taxon-name-part taxon-name-part-type="species" reg="donganensis">donganensis</tp:taxon-name-part></tp:taxon-name></italic> sp. nov., while paired in VII, VIII, and IX of <italic><tp:taxon-name><tp:taxon-name-part taxon-name-part-type="genus" reg="Metaphire">M.</tp:taxon-name-part><tp:taxon-name-part taxon-name-part-type="species" reg="viridis">viridis</tp:taxon-name-part></tp:taxon-name></italic>; no papillae within male pore region of <italic><tp:taxon-name><tp:taxon-name-part taxon-name-part-type="genus" reg="Metaphire">M.</tp:taxon-name-part><tp:taxon-name-part taxon-name-part-type="species" reg="donganensis">donganensis</tp:taxon-name-part></tp:taxon-name></italic> sp. nov., but four in pouches in <italic><tp:taxon-name><tp:taxon-name-part taxon-name-part-type="genus" reg="Metaphire">M.</tp:taxon-name-part><tp:taxon-name-part taxon-name-part-type="species" reg="viridis">viridis</tp:taxon-name-part></tp:taxon-name></italic>; prostate glands in XVI–XXII of <italic><tp:taxon-name><tp:taxon-name-part taxon-name-part-type="genus" reg="Metaphire">M.</tp:taxon-name-part><tp:taxon-name-part taxon-name-part-type="species" reg="donganensis">donganensis</tp:taxon-name-part></tp:taxon-name></italic> sp. nov., while XV–XX or XVII–XIX with a lumpy accessory gland in <italic><tp:taxon-name><tp:taxon-name-part taxon-name-part-type="genus" reg="Metaphire">M.</tp:taxon-name-part><tp:taxon-name-part taxon-name-part-type="species" reg="viridis">viridis</tp:taxon-name-part></tp:taxon-name></italic>; no accessory glands in <italic><tp:taxon-name><tp:taxon-name-part taxon-name-part-type="genus" reg="Metaphire">M.</tp:taxon-name-part><tp:taxon-name-part taxon-name-part-type="species" reg="donganensis">donganensis</tp:taxon-name-part></tp:taxon-name></italic> sp. nov., whereas paired in the VII, VIII and IX of <italic><tp:taxon-name><tp:taxon-name-part taxon-name-part-type="genus" reg="Metaphire">M.</tp:taxon-name-part><tp:taxon-name-part taxon-name-part-type="species" reg="viridis">viridis</tp:taxon-name-part></tp:taxon-name></italic>; spermathecae ~ 3.2–8.0 mm long, ampulla heart- or rod-shaped of <italic><tp:taxon-name><tp:taxon-name-part taxon-name-part-type="genus" reg="Metaphire">M.</tp:taxon-name-part><tp:taxon-name-part taxon-name-part-type="species" reg="donganensis">donganensis</tp:taxon-name-part></tp:taxon-name></italic> sp. nov., nevertheless spermathecae ~ 4 mm long, ampulla spherical- or oval-shaped in <italic><tp:taxon-name><tp:taxon-name-part taxon-name-part-type="genus" reg="Metaphire">M.</tp:taxon-name-part><tp:taxon-name-part taxon-name-part-type="species" reg="viridis">viridis</tp:taxon-name-part></tp:taxon-name></italic>; no accessory glands of <italic><tp:taxon-name><tp:taxon-name-part taxon-name-part-type="genus" reg="Metaphire">M.</tp:taxon-name-part><tp:taxon-name-part taxon-name-part-type="species" reg="donganensis">donganensis</tp:taxon-name-part></tp:taxon-name></italic> sp. nov., while paired in VII, VIII, and IX of <italic><tp:taxon-name><tp:taxon-name-part taxon-name-part-type="genus" reg="Metaphire">M.</tp:taxon-name-part><tp:taxon-name-part taxon-name-part-type="species" reg="viridis">viridis</tp:taxon-name-part></tp:taxon-name></italic> (Table <xref ref-type="table" rid="T4">4</xref>).</p><p>We also compare the new species with <italic><tp:taxon-name><tp:taxon-name-part taxon-name-part-type="genus" reg="Metaphire">Metaphire</tp:taxon-name-part><tp:taxon-name-part taxon-name-part-type="species" reg="ptychosiphona">ptychosiphona</tp:taxon-name-part></tp:taxon-name></italic> Qiu &amp; Zhong, 1993 on the basis of the position and characteristics of male pores, no papillae within spermathecal pore and male pore regions, simple intestinal caeca, and the same characteristics of the diverticulum. Nevertheless, the new species is smaller than <italic><tp:taxon-name><tp:taxon-name-part taxon-name-part-type="genus" reg="Metaphire">M.</tp:taxon-name-part><tp:taxon-name-part taxon-name-part-type="species" reg="ptychosiphona">ptychosiphona</tp:taxon-name-part></tp:taxon-name></italic>. In addition, pale brown in <italic><tp:taxon-name><tp:taxon-name-part taxon-name-part-type="genus" reg="Metaphire">M.</tp:taxon-name-part><tp:taxon-name-part taxon-name-part-type="species" reg="donganensis">donganensis</tp:taxon-name-part></tp:taxon-name></italic> sp. nov., but grey brown in <italic><tp:taxon-name><tp:taxon-name-part taxon-name-part-type="genus" reg="Metaphire">M.</tp:taxon-name-part><tp:taxon-name-part taxon-name-part-type="species" reg="ptychosiphona">ptychosiphona</tp:taxon-name-part></tp:taxon-name></italic>; first dorsal pore in 12/13 of <italic><tp:taxon-name><tp:taxon-name-part taxon-name-part-type="genus" reg="Metaphire">M.</tp:taxon-name-part><tp:taxon-name-part taxon-name-part-type="species" reg="donganensis">donganensis</tp:taxon-name-part></tp:taxon-name></italic> sp. nov., while in 11/12 of <italic><tp:taxon-name><tp:taxon-name-part taxon-name-part-type="genus" reg="Metaphire">M.</tp:taxon-name-part><tp:taxon-name-part taxon-name-part-type="species" reg="ptychosiphona">ptychosiphona</tp:taxon-name-part></tp:taxon-name></italic>; setae number of <italic><tp:taxon-name><tp:taxon-name-part taxon-name-part-type="genus" reg="Metaphire">M.</tp:taxon-name-part><tp:taxon-name-part taxon-name-part-type="species" reg="donganensis">donganensis</tp:taxon-name-part></tp:taxon-name></italic> sp. nov. less than <italic><tp:taxon-name><tp:taxon-name-part taxon-name-part-type="genus" reg="Metaphire">M.</tp:taxon-name-part><tp:taxon-name-part taxon-name-part-type="species" reg="ptychosiphona">ptychosiphona</tp:taxon-name-part></tp:taxon-name></italic>; the ventral distance of spermathecal pore is 1/3C in <italic><tp:taxon-name><tp:taxon-name-part taxon-name-part-type="genus" reg="Metaphire">M.</tp:taxon-name-part><tp:taxon-name-part taxon-name-part-type="species" reg="donganensis">donganensis</tp:taxon-name-part></tp:taxon-name></italic> sp. nov., but 2/5C in <italic><tp:taxon-name><tp:taxon-name-part taxon-name-part-type="genus" reg="Metaphire">M.</tp:taxon-name-part><tp:taxon-name-part taxon-name-part-type="species" reg="ptychosiphona">ptychosiphona</tp:taxon-name-part></tp:taxon-name></italic>; spermathecal pores obvious in <italic><tp:taxon-name><tp:taxon-name-part taxon-name-part-type="genus" reg="Metaphire">M.</tp:taxon-name-part><tp:taxon-name-part taxon-name-part-type="species" reg="donganensis">donganensis</tp:taxon-name-part></tp:taxon-name></italic> sp. nov., but inconspicuous in <italic><tp:taxon-name><tp:taxon-name-part taxon-name-part-type="genus" reg="Metaphire">M.</tp:taxon-name-part><tp:taxon-name-part taxon-name-part-type="species" reg="ptychosiphona">ptychosiphona</tp:taxon-name-part></tp:taxon-name></italic>; prostate glands in XVI–XXII of <italic><tp:taxon-name><tp:taxon-name-part taxon-name-part-type="genus" reg="Metaphire">M.</tp:taxon-name-part><tp:taxon-name-part taxon-name-part-type="species" reg="donganensis">donganensis</tp:taxon-name-part></tp:taxon-name></italic> sp. nov., while XVI–XVIII or XVII–XIX in <italic><tp:taxon-name><tp:taxon-name-part taxon-name-part-type="genus" reg="Metaphire">M.</tp:taxon-name-part><tp:taxon-name-part taxon-name-part-type="species" reg="ptychosiphona">ptychosiphona</tp:taxon-name-part></tp:taxon-name></italic>; and spermathecae ~ 3.2–8.0 mm long, ampulla heart- or rod-shaped, duct swollen, as long as ampulla in <italic><tp:taxon-name><tp:taxon-name-part taxon-name-part-type="genus" reg="Metaphire">M.</tp:taxon-name-part><tp:taxon-name-part taxon-name-part-type="species" reg="donganensis">donganensis</tp:taxon-name-part></tp:taxon-name></italic> sp. nov., nevertheless spermathecae shorter, ampulla rod-shaped, duct shorter than ampulla in <italic><tp:taxon-name><tp:taxon-name-part taxon-name-part-type="genus" reg="Metaphire">M.</tp:taxon-name-part><tp:taxon-name-part taxon-name-part-type="species" reg="ptychosiphona">ptychosiphona</tp:taxon-name-part></tp:taxon-name></italic> (Table <xref ref-type="table" rid="T4">4</xref>).</p><p>The new species is also close to <italic><tp:taxon-name><tp:taxon-name-part taxon-name-part-type="genus" reg="Metaphire">Metaphire</tp:taxon-name-part><tp:taxon-name-part taxon-name-part-type="species" reg="sanmingensis">sanmingensis</tp:taxon-name-part></tp:taxon-name></italic> Sun &amp; Jiang, 2018 in body size, clitellum in XIV–XVI, the position of spermathecal pores and male pores, simple intestinal caeca, prostate glands, and the characteristics of the ampulla and diverticulum. However, the new species is easily distinguished from <italic><tp:taxon-name><tp:taxon-name-part taxon-name-part-type="genus" reg="Metaphire">M.</tp:taxon-name-part><tp:taxon-name-part taxon-name-part-type="species" reg="sanmingensis">sanmingensis</tp:taxon-name-part></tp:taxon-name></italic> in pigmentation, first dorsal pore position, setae number, papillae within spermathecal pore region, and the characteristics of male pores and papillae within male pore region (Table <xref ref-type="table" rid="T4">4</xref>).</p></tp:treatment-sec><tp:treatment-sec><!--Section generated to contain objects referenced in tp:taxon-treatment.--><fig id="F5" position="float" orientation="portrait"><object-id xmlns:xlink="http://www.w3.org/1999/xlink" content-type="doi" xlink:type="simple">10.3897/zookeys.1210.125963.figure5</object-id><object-id xmlns:xlink="http://www.w3.org/1999/xlink" content-type="arpha" xlink:type="simple">5DE976C6-419F-55C1-8B4C-68DDC64278F8</object-id><label>Figure 5.</label><caption><p><italic><tp:taxon-name><tp:taxon-name-part taxon-name-part-type="genus" reg="Metaphire">M.</tp:taxon-name-part><tp:taxon-name-part taxon-name-part-type="species" reg="donganensis">donganensis</tp:taxon-name-part></tp:taxon-name></italic> sp. nov. <bold>A</bold> ventral view showing spermathecal pores, and male pores <bold>B</bold> prostate glands <bold>C</bold> intestinal caeca <bold>D</bold> male pores of paratype (P1CJHUSH190511779 N9-03) <bold>E</bold> spermathecae. Abbreviations: sp, spermathecal pores; mp, male pores.</p></caption><graphic xmlns:xlink="http://www.w3.org/1999/xlink" xlink:href="zookeys-1210-247_article-125963__-g005.jpg" position="float" orientation="portrait" xlink:type="simple" id="oo_1121081.jpg"><uri content-type="original_file" xlink:type="simple">https://binary.pensoft.net/fig/1121081</uri></graphic></fig></tp:treatment-sec><ref-list><ref id="B30"><mixed-citation xmlns:xlink="http://www.w3.org/1999/xlink" xlink:type="simple"><person-group><name name-style="western"><surname>Sims</surname><given-names>RW</given-names></name><name name-style="western"><surname>Easton</surname><given-names>EG</given-names></name></person-group> (<year>1972</year>) <article-title>A numerical revision of the earthworm genus <italic><tp:taxon-name><tp:taxon-name-part taxon-name-part-type="genus">Pheretima</tp:taxon-name-part></tp:taxon-name></italic> auct (<tp:taxon-name><tp:taxon-name-part taxon-name-part-type="family">Megascolecidae</tp:taxon-name-part></tp:taxon-name>: <tp:taxon-name><tp:taxon-name-part taxon-name-part-type="subclass">Oligochaeta</tp:taxon-name-part></tp:taxon-name>) with the recognition of new genera and an appendix on the earthworms collected by the Royal Society North Borneo Expedition. Biological Journal of the Linnean Society.</article-title><source>Linnean Society of London</source><volume>4</volume>(<issue>3</issue>): <fpage>169</fpage>–<lpage>268</lpage>. <ext-link xlink:href="10.1111/j.1095-8312.1972.tb00694.x" ext-link-type="doi" xlink:type="simple">https://doi.org/10.1111/j.1095-8312.1972.tb00694.x</ext-link></mixed-citation></ref><ref id="B9"><mixed-citation xmlns:xlink="http://www.w3.org/1999/xlink" xlink:type="simple"><person-group><name name-style="western"><surname>Feng</surname><given-names>XY</given-names></name></person-group> (<year>1984</year>) <article-title>A new subspecies of terrestrial <tp:taxon-name><tp:taxon-name-part taxon-name-part-type="subclass">Oligochaeta</tp:taxon-name-part></tp:taxon-name> from Lanzhou, Gansu Province.</article-title><source>Zoological Research</source><volume>5</volume>(<issue>1</issue>): <fpage>47</fpage>–<lpage>51</lpage>. <ext-link xlink:href="https://www.zoores.ac.cn/cn/article/pdf/preview/2359.pdf" ext-link-type="uri" xlink:type="simple">https://www.zoores.ac.cn/cn/article/pdf/preview/2359.pdf</ext-link> [in Chinese]</mixed-citation></ref><ref id="B10"><mixed-citation xmlns:xlink="http://www.w3.org/1999/xlink" xlink:type="simple"><person-group><name name-style="western"><surname>Feng</surname><given-names>XY</given-names></name><name name-style="western"><surname>Ma</surname><given-names>ZG</given-names></name></person-group> (<year>1987</year>) <article-title>Notes on a new species of the genus <italic><tp:taxon-name><tp:taxon-name-part taxon-name-part-type="genus">Metaphire</tp:taxon-name-part></tp:taxon-name></italic> from Gansu Province, China.</article-title><source>Acta Zootaxonomica Sinica</source><volume>12</volume>(<issue>3</issue>): <fpage>248</fpage>–<lpage>250</lpage>. [in Chinese]</mixed-citation></ref><ref id="B28"><mixed-citation xmlns:xlink="http://www.w3.org/1999/xlink" xlink:type="simple"><person-group><name name-style="western"><surname>Qiu</surname><given-names>JP</given-names></name><name name-style="western"><surname>Zhong</surname><given-names>YH</given-names></name></person-group> (<year>1993</year>) <article-title>Notes on a new species and a new subspecies of the genus <italic><tp:taxon-name><tp:taxon-name-part taxon-name-part-type="genus">Metaphire</tp:taxon-name-part></tp:taxon-name></italic> from Guizhou Province, China.</article-title><source>Guizhou Science</source><volume>11</volume>: <fpage>38</fpage>–<lpage>44</lpage>. <ext-link xlink:href="https://qikan.cqvip.com/Qikan/Article/ReadIndex?id=1044960&amp;info=PdlOJzQ/RdS54Kzlx6Mjt1K5pZwy/ZqQ7LuwiS2GqaY=" ext-link-type="uri" xlink:type="simple">https://qikan.cqvip.com/Qikan/Article/ReadIndex?id=1044960&amp;info=PdlOJzQ%2fRdS54Kzlx6Mjt1K5pZwy%2fZqQ7LuwiS2GqaY%3d</ext-link> [in Chinese]</mixed-citation></ref><ref id="B34"><mixed-citation xmlns:xlink="http://www.w3.org/1999/xlink" xlink:type="simple"><person-group><name name-style="western"><surname>Sun</surname><given-names>J</given-names></name><name name-style="western"><surname>Jiang</surname><given-names>JB</given-names></name><name name-style="western"><surname>Bartlam</surname><given-names>S</given-names></name><name name-style="western"><surname>Qiu</surname><given-names>JP</given-names></name><name name-style="western"><surname>Hu</surname><given-names>F</given-names></name></person-group> (<year>2018</year>) <article-title>Four new <italic><tp:taxon-name><tp:taxon-name-part taxon-name-part-type="genus">Amynthas</tp:taxon-name-part></tp:taxon-name></italic> and <italic><tp:taxon-name><tp:taxon-name-part taxon-name-part-type="genus">Metaphire</tp:taxon-name-part></tp:taxon-name></italic> earthworm species from nine provinces in southern China.</article-title><source>Zootaxa</source><volume>4496</volume>(<issue>1</issue>): <fpage>287</fpage>–<lpage>301</lpage>. <ext-link xlink:href="10.11646/zootaxa.4496.1.24" ext-link-type="doi" xlink:type="simple">https://doi.org/10.11646/zootaxa.4496.1.24</ext-link></mixed-citation></ref></ref-list></tp:taxon-treatment>
